# Supplementary material for: Integrated Proteomic and Metabolomic Analyses Provide Insights Into Acquisition of Embryogenic Ability in Agapanthus praecox
Source: Front Plant Sci. 2022 May 18;13:858065. doi: 10.3389/fpls.2022.858065 (PMC9158531; doi:10.3389/fpls.2022.858065)
Supplement: Supplementary file 1 [file Table_1.XLSX]

## Sheet: KEGG enrichment
id	Classification_level1	Classification_level2	term	protein	ListHits	ListTotal	PopHits	PopTotal	pvalue	padj	Enrichment_score
ko04918	Organismal Systems	Endocrine system	Thyroid hormone synthesis	A0A5P1EZQ4,A0A5P1FWD0,A0A2I0B463,A0A2I0VQB0	4	113	48	17857	0.000238663	0.00150358	13.1689
ko04141	Genetic Information Processing	Folding, sorting and degradation	Protein processing in endoplasmic reticulum	A0A5P1EZQ4,A0A5P1EK35,A0A2I0AHX2,A0A5P1E9G1,A0A2I0B463,A0A2I0VQB0	6	113	568	17857	0.151322	0.38133	1.66929
ko03060	Genetic Information Processing	Folding, sorting and degradation	Protein export	A0A5P1EZQ4	1	113	92	17857	0.443188	0.698022	1.71768
ko00710	Metabolism	Energy metabolism	Carbon fixation in photosynthetic organisms	A0A2H9ZU54,A0A2I0ACS2,A0A2I0AG88	3	113	183	17857	0.110053	0.30815	2.5906
ko00620	Metabolism	Carbohydrate metabolism	Pyruvate metabolism	A0A2H9ZU54,A0A2I0B5Q8,A0A5J6ANM0,A0A2I0ACS2,Q8RVW2,A0A2I0W3F9,A0A2I0WZ60,A0A2I0AG88,A0A2U8ZTY0,A0A5P1FE78,A0A3G1GZK3,A0A2I0W269,A0A2H9ZZW8,A0A5P1FVG6	14	113	207	17857	5.09e-11	1.6e-09	10.6878
ko00270	Metabolism	Amino acid metabolism	Cysteine and methionine metabolism	A0A2I0WKN4,A0A2I0ACS2,O49901	3	113	186	17857	0.114077	0.312472	2.54882
ko00920	Metabolism	Energy metabolism	Sulfur metabolism	A0A2I0WKN4	1	113	54	17857	0.290583	0.523674	2.92642
ko04142	Cellular Processes	Transport and catabolism	Lysosome	A0A5P1FMR1,A0A5P1ENE9,A0A2I0WJD3,A0A2I0W7G8,A0A5P1EE51,A0A2I0AET2,A0A2I0X279,A0A5P1EV80,A0A2I0BFT3	9	113	312	17857	0.000164557	0.00109127	4.55846
ko00511	Metabolism	Glycan biosynthesis and metabolism	Other glycan degradation	A0A5P1FMR1,A0A2I0WJD3,A0A5P1EE51,A0A2I0AET2,A0A2I0X279	5	113	51	17857	1.73e-05	0.000136157	15.4928
ko00561	Metabolism	Lipid metabolism	Glycerolipid metabolism	A0A2I0B5Q8,A0A5J6ANM0,Q8RVW2,A0A2I0WZ60,A0A2U8ZTY0,A0A5P1FE78,A0A3G1GZK3,A0A5P1F7L2,A0A2I0W269,A0A2H9ZZW8,A0A2I0X3X3	11	113	168	17857	9.34e-09	1.18e-07	10.347
ko00071	Metabolism	Lipid metabolism	Fatty acid degradation	A0A2I0B5Q8,A0A5J6ANM0,A0A5P1EGD6,Q8RVW2,A0A2I0WZ60,A0A2U8ZTY0,A0A5P1FE78,A0A3G1GZK3,A0A2I0W269,A0A5P1FS76,A0A2H9ZZW8,A0A2I0XCR7,A0A5P1FVG6,A0A5P1FVA7	14	113	126	17857	5.52e-14	3.48e-12	17.5585
ko00380	Metabolism	Amino acid metabolism	Tryptophan metabolism	A0A2I0B5Q8,A0A5J6ANM0,Q8RVW2,A0A2I0WZ60,A0A2U8ZTY0,A0A5P1FE78,A0A3G1GZK3,A0A2I0WPG6,A0A2I0W269,A0A2H9ZZW8,O49901,A0A5P1FVG6,A0A2I0WB77	13	113	181	17857	1.23e-10	2.82e-09	11.35
ko00310	Metabolism	Amino acid metabolism	Lysine degradation	A0A2I0B5Q8,A0A5J6ANM0,Q8RVW2,A0A2I0WZ60,A0A2U8ZTY0,A0A5P1FE78,A0A3G1GZK3,A0A2I0W269,A0A2H9ZZW8,A0A5P1FVG6	10	113	156	17857	5.57e-08	6.38e-07	10.1299
ko00040	Metabolism	Carbohydrate metabolism	Pentose and glucuronate interconversions	A0A2I0B5Q8,A0A5J6ANM0,Q8RVW2,A0A2I0WZ60,A0A2U8ZTY0,A0A5P1FE78,A0A3G1GZK3,A0A2I0W269,A0A2H9ZZW8,A0A5P1FRT0	10	113	269	17857	8.09e-06	6.8e-05	5.87459
ko00410	Metabolism	Metabolism of other amino acids	beta-Alanine metabolism	A0A2I0B5Q8,A0A5J6ANM0,Q8RVW2,A0A2I0WZ60,A0A2U8ZTY0,A0A5P1FE78,A0A3G1GZK3,A0A2I0W269,A0A2H9ZZW8,A0A2I0ARP7,A0A2I0W6N5	11	113	113	17857	1.34e-10	2.82e-09	15.3831
ko00340	Metabolism	Amino acid metabolism	Histidine metabolism	A0A2I0B5Q8,A0A5J6ANM0,Q8RVW2,A0A2I0WZ60,A0A2U8ZTY0,A0A5P1FE78,A0A3G1GZK3,A0A2I0W269,A0A2H9ZZW8	9	113	72	17857	7.19e-10	1.29e-08	19.7533
ko00330	Metabolism	Amino acid metabolism	Arginine and proline metabolism	A0A2I0B5Q8,A0A5J6ANM0,Q8RVW2,A0A2I0WZ60,A0A2U8ZTY0,A0A5P1FE78,A0A3G1GZK3,A0A2I0W269,A0A2H9ZZW8,A0A2I0ARP7,A0A2I0W6N5	11	113	140	17857	1.36e-09	2.14e-08	12.4164
ko00903	Metabolism	Metabolism of terpenoids and polyketides	Limonene and pinene degradation	A0A2I0B5Q8,A0A5J6ANM0,Q8RVW2,A0A2I0WZ60,A0A2U8ZTY0,A0A5P1FE78,A0A3G1GZK3,A0A2I0W269,A0A2H9ZZW8	9	113	36	17857	9.6e-13	4.03e-11	39.5066
ko00280	Metabolism	Amino acid metabolism	Valine, leucine and isoleucine degradation	A0A2I0B5Q8,A0A5J6ANM0,Q8RVW2,A0A2I0WZ60,A0A2U8ZTY0,A0A5P1FE78,A0A3G1GZK3,A0A2I0W269,A0A2H9ZZW8,O49901,A0A5P1FVG6	11	113	165	17857	7.74e-09	1.08e-07	10.5351
ko00625	Metabolism	Xenobiotics biodegradation and metabolism	Chloroalkane and chloroalkene degradation	A0A2I0B5Q8,A0A5J6ANM0,A0A5P1EGD6,Q8RVW2,A0A2I0WZ60,A0A2U8ZTY0,A0A5P1FE78,A0A3G1GZK3,A0A2I0W269,A0A2I0V6Q0,A0A2H9ZZW8,A0A5P1EBT4,A0A5P1EC22	13	113	81	17857	3.37e-15	4.24e-13	25.3623
ko00053	Metabolism	Carbohydrate metabolism	Ascorbate and aldarate metabolism	A0A2I0B5Q8,A0A5J6ANM0,Q8RVW2,A0A2I0WZ60,A0A2U8ZTY0,A0A5P1FE78,A0A3G1GZK3,A0A2I0W269,A0A2H9ZZW8,A0A5P1FRT0	10	113	199	17857	5.4e-07	5.67e-06	7.94103
ko00010	Metabolism	Carbohydrate metabolism	Glycolysis / Gluconeogenesis	A0A2I0B5Q8,A0A5J6ANM0,A0A5P1EGD6,Q8RVW2,A0A2I0W3F9,A0A2I0WZ60,A0A2U8ZTY0,A0A5P1FE78,A0A3G1GZK3,A0A2I0W269,A0A2H9ZZW8,A0A2I0WNF0	12	113	358	17857	2.82e-06	2.54e-05	5.29698
ko04973	Organismal Systems	Digestive system	Carbohydrate digestion and absorption	A0A5P1FTZ3,A0A2I0VXW4	2	113	82	17857	0.0951673	0.285502	3.85431
ko00052	Metabolism	Carbohydrate metabolism	Galactose metabolism	A0A5P1FTZ3,A0A2I0A9R5,A0A5P1F7L2,A0A2I0VXW4,A0A2I0X3X3	5	113	177	17857	0.00536427	0.0307226	4.46403
ko00630	Metabolism	Carbohydrate metabolism	Glyoxylate and dicarboxylate metabolism	A0A2I0ACS2,A0A2I0VIL9,A0A5P1FVG0,A0A5P1FVG6	4	113	129	17857	0.00913421	0.0460364	4.90005
ko00020	Metabolism	Carbohydrate metabolism	Citrate cycle (TCA cycle)	A0A2I0ACS2	1	113	146	17857	0.605693	0.829537	1.08237
ko00982	Metabolism	Xenobiotics biodegradation and metabolism	Drug metabolism - cytochrome P450	A0A5P1EGD6,A0A2I0WB99,A0A5P1FRT0	3	113	243	17857	0.199479	0.440954	1.95095
ko00980	Metabolism	Xenobiotics biodegradation and metabolism	Metabolism of xenobiotics by cytochrome P450	A0A5P1EGD6,A0A2I0WB99,A0A5P1F0X4,A0A5P1FRT0,A0A2I0WB77	5	113	280	17857	0.0326963	0.121169	2.8219
ko00680	Metabolism	Energy metabolism	Methane metabolism	A0A5P1EGD6,A0A5P1FVG0	2	113	129	17857	0.196622	0.440954	2.45002
ko00626	Metabolism	Xenobiotics biodegradation and metabolism	Naphthalene degradation	A0A5P1EGD6	1	113	24	17857	0.141402	0.37118	6.58444
ko00350	Metabolism	Amino acid metabolism	Tyrosine metabolism	A0A5P1EGD6,O49901	2	113	117	17857	0.169352	0.395155	2.70131
ko00830	Metabolism	Metabolism of cofactors and vitamins	Retinol metabolism	A0A5P1EGD6,A0A2I0AAA7,A0A5P1FRT0,A0A2I0WB77,A0A2I0X6Z2	5	113	334	17857	0.0610913	0.206438	2.36567
ko04922	Organismal Systems	Endocrine system	Glucagon signaling pathway	A0A2I0W3F9	1	113	306	17857	0.859053	0.94948	0.516427
ko00230	Metabolism	Nucleotide metabolism	Purine metabolism	A0A2I0W3F9,A0A5P1FDP0,A0A5P1E3P7	3	113	1327	17857	0.991884	1	0.357257
ko00520	Metabolism	Carbohydrate metabolism	Amino sugar and nucleotide sugar metabolism	A0A2I0WFB9,A0A2I0V9J4,A0A2I0WJD3,A0A5P1FB17,A0A5P1EE51,A0A5P1EZ42,A0A2I0A658,A0A5P1F6D1,A0A5P1FPZ4,A0A2I0WNF0	10	113	202	17857	6.2e-07	6.01e-06	7.8231
ko00500	Metabolism	Carbohydrate metabolism	Starch and sucrose metabolism	A0A2I0WFB9,A0A2I0A9R5,A0A2I0V9J4,A0A5P1FB17,A0A5P1EZ42,A0A2I0A658,A0A5P1F6D1,A0A5P1FPZ4,A0A5P1FRT0,A0A2I0WNF0	10	113	376	17857	0.000137725	0.000964075	4.20283
ko04966	Organismal Systems	Excretory system	Collecting duct acid secretion	A0A5P1EMS1,A0A5P1FIZ2	2	113	66	17857	0.0655357	0.206438	4.78868
ko04145	Cellular Processes	Transport and catabolism	Phagosome	A0A5P1EMS1,A0A5P1FIZ2,A0A2I0BDV5,A0A5P1EHW2,A0A2I0WQC3,J3XCB8,A0A2I0VQB0	7	113	412	17857	0.0158164	0.0687197	2.68492
ko00190	Metabolism	Energy metabolism	Oxidative phosphorylation	A0A5P1EMS1,A0A5P1FIZ2	2	113	3942	17857	1	1	0.0801758
ko04721	Organismal Systems	Nervous system	Synaptic vesicle cycle	A0A5P1EMS1,A0A5P1FIZ2	2	113	171	17857	0.294637	0.523674	1.84826
ko04150	Environmental Information Processing	Signal transduction	mTOR signaling pathway	A0A5P1EMS1,A0A5P1FIZ2	2	113	273	17857	0.517685	0.775594	1.1577
ko04976	Organismal Systems	Digestive system	Bile secretion	S4T630	1	113	193	17857	0.708248	0.874999	0.81879
ko04964	Organismal Systems	Excretory system	Proximal tubule bicarbonate reclamation	S4T630	1	113	41	17857	0.229386	0.456522	3.85431
ko04924	Organismal Systems	Endocrine system	Renin secretion	S4T630	1	113	125	17857	0.549004	0.795109	1.26421
ko00480	Metabolism	Metabolism of other amino acids	Glutathione metabolism	A0A5P1ERW3,A0A2I0WB99,A0A5P1FWD0,A0A5P1E3P7	4	113	167	17857	0.0216324	0.0879253	3.78507
ko00790	Metabolism	Metabolism of cofactors and vitamins	Folate biosynthesis	A0A5P1ERW3,A0A5P1FWF8	2	113	27	17857	0.0125655	0.0565449	11.7057
ko00603	Metabolism	Glycan biosynthesis and metabolism	Glycosphingolipid biosynthesis - globo series	A0A5P1F7L2,A0A2I0WJD3,A0A5P1EE51,A0A2I0X3X3	4	113	33	17857	5.4e-05	0.000400178	19.1547
ko00600	Metabolism	Lipid metabolism	Sphingolipid metabolism	A0A5P1F7L2,A0A2I0X3X3	2	113	86	17857	0.103083	0.295191	3.67504
ko04210	Cellular Processes	Cell growth and death	Apoptosis	A0A5P1ENE9,A0A2I0W7G8,A0A2I0BDV5,A0A5P1EHW2	4	113	280	17857	0.102071	0.295191	2.25752
ko00900	Metabolism	Metabolism of terpenoids and polyketides	Terpenoid backbone biosynthesis	A0A6B9VLV0,A0A5P1FVG6	2	113	125	17857	0.187465	0.429465	2.52842
ko00604	Metabolism	Glycan biosynthesis and metabolism	Glycosphingolipid biosynthesis - ganglio series	A0A2I0WJD3,A0A5P1EE51	2	113	25	17857	0.0108283	0.0513916	12.6421
ko00531	Metabolism	Glycan biosynthesis and metabolism	Glycosaminoglycan degradation	A0A2I0WJD3,A0A5P1EE51	2	113	44	17857	0.0315934	0.120629	7.18302
ko04071	Environmental Information Processing	Signal transduction	Sphingolipid signaling pathway	A0A2I0W7G8	1	113	228	17857	0.766993	0.894826	0.693099
ko03013	Genetic Information Processing	Translation	RNA transport	A0A2I0XHG5,A0A2I0VGB3,A0A2I0VEK7	3	113	473	17857	0.578972	0.819668	1.00228
ko00910	Metabolism	Energy metabolism	Nitrogen metabolism	A0A2I0VIL9	1	113	28	17857	0.16296	0.394864	5.64381
ko04727	Organismal Systems	Nervous system	GABAergic synapse	A0A2I0VIL9	1	113	79	17857	0.395048	0.646442	2.00034
ko02020	Environmental Information Processing	Signal transduction	Two-component system	A0A2I0VIL9,A0A5P1FVG6	2	113	564	17857	0.876144	0.959949	0.560378
ko00250	Metabolism	Amino acid metabolism	Alanine, aspartate and glutamate metabolism	A0A2I0VIL9,A0A2I0VA53,O49901	3	113	98	17857	0.0243102	0.0957214	4.83755
ko00220	Metabolism	Amino acid metabolism	Arginine biosynthesis	A0A2I0VIL9	1	113	50	17857	0.272285	0.512058	3.16053
ko04724	Organismal Systems	Nervous system	Glutamatergic synapse	A0A2I0VIL9	1	113	75	17857	0.379422	0.629042	2.10702
ko03430	Genetic Information Processing	Replication and repair	Mismatch repair	A0A2I0X113	1	113	116	17857	0.522301	0.775594	1.3623
ko03030	Genetic Information Processing	Replication and repair	DNA replication	A0A2I0X113,A0A2I0AFP4,A0A2I0AB65	3	113	145	17857	0.0644563	0.206438	3.26951
ko03420	Genetic Information Processing	Replication and repair	Nucleotide excision repair	A0A2I0X113	1	113	182	17857	0.686915	0.874255	0.868278
ko00061	Metabolism	Lipid metabolism	Fatty acid biosynthesis	A0A5P1FS76	1	113	38	17857	0.214536	0.450526	4.15859
ko04146	Cellular Processes	Transport and catabolism	Peroxisome	A0A5P1FS76,A0A5P1FDP0,A0A2I0V6Q0,A0A2I0AAA7,A0A5P1EBT4,A0A5P1EC22,A0A2I0XCR7,A0A5P1FVA7,A0A2I0X1B5,A0A2I0X6Z2	10	113	1169	17857	0.205178	0.445731	1.35181
ko04920	Organismal Systems	Endocrine system	Adipocytokine signaling pathway	A0A5P1FS76	1	113	164	17857	0.648622	0.850983	0.963577
ko03320	Organismal Systems	Endocrine system	PPAR signaling pathway	A0A5P1FS76,A0A2I0XCR7,A0A5P1FVA7	3	113	87	17857	0.0178043	0.0747782	5.44919
ko02024	Cellular Processes	Cellular community - prokaryotes	Quorum sensing	A0A5P1FS76	1	113	41	17857	0.229386	0.456522	3.85431
ko00240	Metabolism	Nucleotide metabolism	Pyrimidine metabolism	A0A5P1F1N5,A0A2I0VA53,A0A5P1E3P7	3	113	346	17857	0.375109	0.629042	1.37017
ko00983	Metabolism	Xenobiotics biodegradation and metabolism	Drug metabolism - other enzymes	A0A5P1FDP0,A0A5P1FRT0	2	113	1071	17857	0.992558	1	0.295101
ko00232	Metabolism	Biosynthesis of other secondary metabolites	Caffeine metabolism	A0A5P1FDP0	1	113	916	17857	0.997445	1	0.172518
ko00590	Metabolism	Lipid metabolism	Arachidonic acid metabolism	A0A5P1FWD0,A0A2I0V6Q0,A0A5P1EBT4,A0A5P1F0X4,A0A5P1EC22	5	113	111	17857	0.000698232	0.00418939	7.11831
ko00965	Metabolism	Biosynthesis of other secondary metabolites	Betalain biosynthesis	A0A5P1F9J2	1	113	28	17857	0.16296	0.394864	5.64381
ko00030	Metabolism	Carbohydrate metabolism	Pentose phosphate pathway	A0A2I0XCQ9,A0A2I0WNF0	2	113	106	17857	0.145006	0.372873	2.98163
ko04612	Organismal Systems	Immune system	Antigen processing and presentation	A0A5P1EV80,A0A2I0BFT3,A0A5P1EMN3,A0A2I0VQB0	4	113	249	17857	0.0735336	0.225981	2.53858
ko00140	Metabolism	Lipid metabolism	Steroid hormone biosynthesis	A0A5P1FRT0,A0A2I0WB77	2	113	313	17857	0.591952	0.828733	1.00975
ko00860	Metabolism	Metabolism of cofactors and vitamins	Porphyrin and chlorophyll metabolism	A0A5P1FRT0	1	113	155	17857	0.627771	0.84148	1.01953
ko04022	Environmental Information Processing	Signal transduction	cGMP-PKG signaling pathway	D9IFM4	1	113	536	17857	0.968406	1	0.294826
ko04013	Environmental Information Processing	Signal transduction	MAPK signaling pathway - fly	D9IFM4,A0A2I0VGB3	2	113	513	17857	0.839741	0.936348	0.616088
ko04540	Cellular Processes	Cellular community - eukaryotes	Gap junction	A0A2I0BDV5,A0A2I0WQC3,J3XCB8	3	113	145	17857	0.0644563	0.206438	3.26951
ko04520	Cellular Processes	Cellular community - eukaryotes	Adherens junction	A0A5P1EHW2	1	113	152	17857	0.620551	0.840747	1.03965
ko04670	Organismal Systems	Immune system	Leukocyte transendothelial migration	A0A5P1EHW2	1	113	129	17857	0.560392	0.802379	1.22501
ko04015	Environmental Information Processing	Signal transduction	Rap1 signaling pathway	A0A5P1EHW2	1	113	242	17857	0.787061	0.909813	0.653002
ko04390	Environmental Information Processing	Signal transduction	Hippo signaling pathway	A0A5P1EHW2	1	113	261	17857	0.811581	0.92963	0.605466
ko04611	Organismal Systems	Immune system	Platelet activation	A0A5P1EHW2	1	113	144	17857	0.600614	0.829537	1.09741
ko04391	Environmental Information Processing	Signal transduction	Hippo signaling pathway - fly	A0A5P1EHW2	1	113	227	17857	0.76549	0.894826	0.696152
ko04510	Cellular Processes	Cellular community - eukaryotes	Focal adhesion	A0A5P1EHW2	1	113	218	17857	0.751523	0.893319	0.724892
ko04745	Organismal Systems	Sensory system	Phototransduction - fly	A0A5P1EHW2	1	113	198	17857	0.717462	0.874999	0.798114
ko04810	Cellular Processes	Cell motility	Regulation of actin cytoskeleton	A0A5P1EHW2	1	113	278	17857	0.831136	0.936348	0.568441
ko04530	Cellular Processes	Cellular community - eukaryotes	Tight junction	A0A5P1EHW2	1	113	197	17857	0.715643	0.874999	0.802165
ko04919	Organismal Systems	Endocrine system	Thyroid hormone signaling pathway	A0A5P1EHW2	1	113	193	17857	0.708248	0.874999	0.81879
ko04921	Organismal Systems	Endocrine system	Oxytocin signaling pathway	A0A5P1EHW2	1	113	482	17857	0.955037	1	0.327856
ko04915	Organismal Systems	Endocrine system	Estrogen signaling pathway	A0A2I0B463	1	113	212	17857	0.741756	0.890107	0.745408
ko04621	Organismal Systems	Immune system	NOD-like receptor signaling pathway	A0A2I0B463	1	113	55	17857	0.295086	0.523674	2.87321
ko04626	Organismal Systems	Environmental adaptation	Plant-pathogen interaction	A0A2I0B463	1	113	167	17857	0.655312	0.850983	0.946267
ko04151	Environmental Information Processing	Signal transduction	PI3K-Akt signaling pathway	A0A2I0B463	1	113	543	17857	0.969821	1	0.291025
ko04113	Cellular Processes	Cell growth and death	Meiosis - yeast	A0A2I0AFP4,A0A2I0AB65	2	113	234	17857	0.437287	0.697445	1.35065
ko04111	Cellular Processes	Cell growth and death	Cell cycle - yeast	A0A2I0AFP4,A0A2I0AB65	2	113	279	17857	0.529374	0.775594	1.13281
ko04110	Cellular Processes	Cell growth and death	Cell cycle	A0A2I0AFP4,A0A2I0AB65	2	113	399	17857	0.722221	0.874999	0.792113
ko03008	Genetic Information Processing	Translation	Ribosome biogenesis in eukaryotes	A0A2I0W0S0,A0A5P1FPP7,A0A5P1FP53,A0A2I0VGB3,A0A2I0BCA1,A0A5P1EB92	6	113	259	17857	0.00610292	0.0332135	3.66085
ko00260	Metabolism	Amino acid metabolism	Glycine, serine and threonine metabolism	A0A5P1FVG0	1	113	95	17857	0.453747	0.705829	1.66344
ko00460	Metabolism	Metabolism of other amino acids	Cyanoamino acid metabolism	A0A5P1FVG0	1	113	43	17857	0.23913	0.456522	3.67504
ko00670	Metabolism	Metabolism of cofactors and vitamins	One carbon pool by folate	A0A5P1FVG0	1	113	51	17857	0.276903	0.513085	3.09856
ko00562	Metabolism	Carbohydrate metabolism	Inositol phosphate metabolism	A0A5P1FAY9	1	113	170	17857	0.661876	0.850983	0.929568
ko00521	Metabolism	Biosynthesis of other secondary metabolites	Streptomycin biosynthesis	A0A5P1FAY9	1	113	43	17857	0.23913	0.456522	3.67504
ko04024	Environmental Information Processing	Signal transduction	cAMP signaling pathway	A0A2I0XCR7,A0A5P1FVA7	2	113	269	17857	0.509788	0.775594	1.17492
ko00592	Metabolism	Lipid metabolism	alpha-Linolenic acid metabolism	A0A2I0XCR7,A0A5P1FVA7	2	113	19	17857	0.00632639	0.0332135	16.6344
ko01040	Metabolism	Lipid metabolism	Biosynthesis of unsaturated fatty acids	A0A2I0XCR7,A0A5P1FVA7	2	113	52	17857	0.0428688	0.15215	6.07794
ko03040	Genetic Information Processing	Transcription	Spliceosome	A0A2I0BCA1,A0A5P1EHS3,A0A2I0A0M7,A0A2I0X540,A0A5P1FXK7,A0A5P1FGW2,A0A5P1F1D8,A0A5P1EHY8	8	113	478	17857	0.0110125	0.0513916	2.6448
ko03010	Genetic Information Processing	Translation	Ribosome	A0A5P1F768,A0A5P1FLL2,A0A5P1FIY6,A0A2I0VKE3,A0A5P1EEY3	5	113	593	17857	0.321931	0.554779	1.33243
ko00400	Metabolism	Amino acid metabolism	Phenylalanine, tyrosine and tryptophan biosynthesis	O49901	1	113	38	17857	0.214536	0.450526	4.15859
ko00950	Metabolism	Biosynthesis of other secondary metabolites	Isoquinoline alkaloid biosynthesis	O49901	1	113	57	17857	0.304007	0.532012	2.7724
ko00360	Metabolism	Amino acid metabolism	Phenylalanine metabolism	O49901	1	113	118	17857	0.528368	0.775594	1.33921
ko00970	Genetic Information Processing	Translation	Aminoacyl-tRNA biosynthesis	A0A2H9ZYW8,A0A5P1F7S7	2	113	117	17857	0.169352	0.395155	2.70131
ko00072	Metabolism	Lipid metabolism	Synthesis and degradation of ketone bodies	A0A5P1FVG6	1	113	23	17857	0.135927	0.3644	6.87072
ko00720	Metabolism	Energy metabolism	Carbon fixation pathways in prokaryotes	A0A5P1FVG6	1	113	62	17857	0.325822	0.554779	2.54882
ko00650	Metabolism	Carbohydrate metabolism	Butanoate metabolism	A0A5P1FVG6	1	113	43	17857	0.23913	0.456522	3.67504
ko00640	Metabolism	Carbohydrate metabolism	Propanoate metabolism	A0A5P1FVG6	1	113	83	17857	0.410284	0.662767	1.90393
ko00362	Metabolism	Xenobiotics biodegradation and metabolism	Benzoate degradation	A0A5P1FVG6	1	113	7	17857	0.0434714	0.15215	22.5752
ko04913	Organismal Systems	Endocrine system	Ovarian steroidogenesis	A0A2I0WB77	1	113	159	17857	0.637185	0.845109	0.993878
ko03015	Genetic Information Processing	Translation	mRNA surveillance pathway	A0A2I0VVR1,A0A1R3L5Q3,A0A2I0VEK7,A0A5P1F428	4	113	385	17857	0.22719	0.456522	1.64183
ko04120	Genetic Information Processing	Folding, sorting and degradation	Ubiquitin mediated proteolysis	A0A2I0B3B0	1	113	419	17857	0.932228	1	0.377152
ko03018	Genetic Information Processing	Folding, sorting and degradation	RNA degradation	A0A2I0VEK7	1	113	282	17857	0.835437	0.936348	0.560378
ko04620	Organismal Systems	Immune system	Toll-like receptor signaling pathway	A0A2I0A8M0	1	113	1217	17857	0.999665	1	0.129849
ko04722	Organismal Systems	Nervous system	Neurotrophin signaling pathway	A0A2I0A8M0	1	113	1468	17857	0.99994	1	0.107648
ko04064	Environmental Information Processing	Signal transduction	NF-kappa B signaling pathway	A0A2I0A8M0	1	113	1210	17857	0.999649	1	0.1306
