# Supplementary material for: Integrated Proteomic and Metabolomic Analyses Provide Insights Into Acquisition of Embryogenic Ability in Agapanthus praecox
Source: Front Plant Sci. 2022 May 18;13:858065. doi: 10.3389/fpls.2022.858065 (PMC9158531; doi:10.3389/fpls.2022.858065)
Supplement: Supplementary file 2 [file Table_2.XLSX]

## Sheet: KEGG enrichment
id	Classification_level1	Classification_level2	term	protein	ListHits	ListTotal	PopHits	PopTotal	pvalue	padj	Enrichment_score
ko00270	Metabolism	Amino acid metabolism	Cysteine and methionine metabolism	A0A2I0WKN4,A0A2I0ACS2	2	27	186	17857	0.0319375	0.194797	7.11151
ko00920	Metabolism	Energy metabolism	Sulfur metabolism	A0A2I0WKN4	1	27	54	17857	0.0785733	0.222507	12.2476
ko04973	Organismal Systems	Digestive system	Carbohydrate digestion and absorption	A0A5P1FTZ3,A0A2I0VXW4	2	27	82	17857	0.00678679	0.0827988	16.131
ko00052	Metabolism	Carbohydrate metabolism	Galactose metabolism	A0A5P1FTZ3,A0A2I0A9R5,A0A2I0VXW4,A0A5P1E1Y2	4	27	177	17857	0.000137015	0.00835793	14.9462
ko00710	Metabolism	Energy metabolism	Carbon fixation in photosynthetic organisms	A0A2I0ACS2	1	27	183	17857	0.242953	0.370503	3.61405
ko00630	Metabolism	Carbohydrate metabolism	Glyoxylate and dicarboxylate metabolism	A0A2I0ACS2,A0A2I0VIL9	2	27	129	17857	0.016153	0.162361	10.2538
ko00620	Metabolism	Carbohydrate metabolism	Pyruvate metabolism	A0A2I0ACS2,A0A5P1FE78	2	27	207	17857	0.038821	0.194797	6.39005
ko00020	Metabolism	Carbohydrate metabolism	Citrate cycle (TCA cycle)	A0A2I0ACS2	1	27	146	17857	0.198943	0.36751	4.52993
ko00561	Metabolism	Lipid metabolism	Glycerolipid metabolism	A0A5P1FE78,A0A5P1E1Y2	2	27	168	17857	0.0264754	0.194797	7.87346
ko00071	Metabolism	Lipid metabolism	Fatty acid degradation	A0A5P1FE78	1	27	126	17857	0.174139	0.331952	5.24897
ko00380	Metabolism	Amino acid metabolism	Tryptophan metabolism	A0A5P1FE78	1	27	181	17857	0.240635	0.370503	3.65398
ko00310	Metabolism	Amino acid metabolism	Lysine degradation	A0A5P1FE78	1	27	156	17857	0.211075	0.36751	4.23955
ko00040	Metabolism	Carbohydrate metabolism	Pentose and glucuronate interconversions	A0A5P1FE78	1	27	269	17857	0.336434	0.451532	2.45863
ko00410	Metabolism	Metabolism of other amino acids	beta-Alanine metabolism	A0A5P1FE78,A0A2I0ARP7,A0A2I0W6N5	3	27	113	17857	0.000646051	0.0197046	17.5585
ko00340	Metabolism	Amino acid metabolism	Histidine metabolism	A0A5P1FE78	1	27	72	17857	0.103417	0.262287	9.1857
ko00330	Metabolism	Amino acid metabolism	Arginine and proline metabolism	A0A5P1FE78,A0A2I0ARP7,A0A2I0W6N5	3	27	140	17857	0.00120192	0.0244391	14.1722
ko00903	Metabolism	Metabolism of terpenoids and polyketides	Limonene and pinene degradation	A0A5P1FE78	1	27	36	17857	0.0530672	0.215807	18.3714
ko00280	Metabolism	Amino acid metabolism	Valine, leucine and isoleucine degradation	A0A5P1FE78	1	27	165	17857	0.221842	0.36751	4.00831
ko00625	Metabolism	Xenobiotics biodegradation and metabolism	Chloroalkane and chloroalkene degradation	A0A5P1FE78,A0A5P1EBT4	2	27	81	17857	0.00662741	0.0827988	16.3301
ko00053	Metabolism	Carbohydrate metabolism	Ascorbate and aldarate metabolism	A0A5P1FE78	1	27	199	17857	0.261254	0.379441	3.32347
ko00010	Metabolism	Carbohydrate metabolism	Glycolysis / Gluconeogenesis	A0A5P1FE78	1	27	358	17857	0.421434	0.535572	1.8474
ko00500	Metabolism	Carbohydrate metabolism	Starch and sucrose metabolism	A0A2I0A9R5,A0A5P1EZ42,A0A5P1FPZ4	3	27	376	17857	0.0186316	0.162361	5.27689
ko04142	Cellular Processes	Transport and catabolism	Lysosome	A0A5P1ENE9,A0A2I0W7G8	2	27	312	17857	0.0802485	0.222507	4.23955
ko04210	Cellular Processes	Cell growth and death	Apoptosis	A0A5P1ENE9,A0A2I0W7G8	2	27	280	17857	0.0665203	0.222507	4.72407
ko00900	Metabolism	Metabolism of terpenoids and polyketides	Terpenoid backbone biosynthesis	A0A6B9VLV0	1	27	125	17857	0.172879	0.331952	5.29096
ko04071	Environmental Information Processing	Signal transduction	Sphingolipid signaling pathway	A0A2I0W7G8	1	27	228	17857	0.293345	0.406683	2.90075
ko03013	Genetic Information Processing	Translation	RNA transport	A0A2I0XHG5	1	27	473	17857	0.51585	0.629337	1.39825
ko00910	Metabolism	Energy metabolism	Nitrogen metabolism	A0A2I0VIL9	1	27	28	17857	0.0415141	0.194797	23.6204
ko04727	Organismal Systems	Nervous system	GABAergic synapse	A0A2I0VIL9	1	27	79	17857	0.112903	0.264889	8.37178
ko02020	Environmental Information Processing	Signal transduction	Two-component system	A0A2I0VIL9	1	27	564	17857	0.579863	0.670402	1.17264
ko00250	Metabolism	Amino acid metabolism	Alanine, aspartate and glutamate metabolism	A0A2I0VIL9	1	27	98	17857	0.138167	0.301007	6.74868
ko00220	Metabolism	Amino acid metabolism	Arginine biosynthesis	A0A2I0VIL9	1	27	50	17857	0.0729631	0.222507	13.2274
ko04724	Organismal Systems	Nervous system	Glutamatergic synapse	A0A2I0VIL9	1	27	75	17857	0.107495	0.262287	8.81827
ko00230	Metabolism	Nucleotide metabolism	Purine metabolism	A0A5P1FDP0	1	27	1327	17857	0.875877	0.905568	0.498395
ko04146	Cellular Processes	Transport and catabolism	Peroxisome	A0A5P1FDP0,A0A5P1EBT4,A0A2I0X6Z2	3	27	1169	17857	0.258391	0.379441	1.69727
ko00983	Metabolism	Xenobiotics biodegradation and metabolism	Drug metabolism - other enzymes	A0A5P1FDP0	1	27	1071	17857	0.811982	0.88448	0.617526
ko00232	Metabolism	Biosynthesis of other secondary metabolites	Caffeine metabolism	A0A5P1FDP0	1	27	916	17857	0.758975	0.841772	0.72202
ko00520	Metabolism	Carbohydrate metabolism	Amino sugar and nucleotide sugar metabolism	A0A5P1EZ42,A0A5P1FPZ4	2	27	202	17857	0.037134	0.194797	6.54822
ko00790	Metabolism	Metabolism of cofactors and vitamins	Folate biosynthesis	A0A5P1FWF8	1	27	27	17857	0.0400605	0.194797	24.4952
ko00590	Metabolism	Lipid metabolism	Arachidonic acid metabolism	A0A5P1EBT4	1	27	111	17857	0.155052	0.326144	5.95829
ko04966	Organismal Systems	Excretory system	Collecting duct acid secretion	A0A5P1FIZ2	1	27	66	17857	0.0952084	0.252509	10.0208
ko04145	Cellular Processes	Transport and catabolism	Phagosome	A0A5P1FIZ2	1	27	412	17857	0.467788	0.582348	1.60527
ko00190	Metabolism	Energy metabolism	Oxidative phosphorylation	A0A5P1FIZ2	1	27	3942	17857	0.998818	0.998818	0.167775
ko04721	Organismal Systems	Nervous system	Synaptic vesicle cycle	A0A5P1FIZ2	1	27	171	17857	0.228941	0.36751	3.86766
ko04150	Environmental Information Processing	Signal transduction	mTOR signaling pathway	A0A5P1FIZ2	1	27	273	17857	0.3405	0.451532	2.4226
ko04915	Organismal Systems	Endocrine system	Estrogen signaling pathway	A0A2I0B463	1	27	212	17857	0.27581	0.391265	3.11967
ko04621	Organismal Systems	Immune system	NOD-like receptor signaling pathway	A0A2I0B463	1	27	55	17857	0.0799707	0.222507	12.0249
ko04141	Genetic Information Processing	Folding, sorting and degradation	Protein processing in endoplasmic reticulum	A0A2I0B463	1	27	568	17857	0.582481	0.670402	1.16438
ko04626	Organismal Systems	Environmental adaptation	Plant-pathogen interaction	A0A2I0B463	1	27	167	17857	0.224215	0.36751	3.9603
ko04151	Environmental Information Processing	Signal transduction	PI3K-Akt signaling pathway	A0A2I0B463	1	27	543	17857	0.565857	0.670402	1.21799
ko04918	Organismal Systems	Endocrine system	Thyroid hormone synthesis	A0A2I0B463	1	27	48	17857	0.0701457	0.222507	13.7785
ko00562	Metabolism	Carbohydrate metabolism	Inositol phosphate metabolism	A0A5P1FAY9	1	27	170	17857	0.227762	0.36751	3.89041
ko00521	Metabolism	Biosynthesis of other secondary metabolites	Streptomycin biosynthesis	A0A5P1FAY9	1	27	43	17857	0.063066	0.222507	15.3807
ko03040	Genetic Information Processing	Transcription	Spliceosome	A0A5P1EHS3,A0A5P1F1D8	2	27	478	17857	0.162307	0.330025	2.76724
ko04620	Organismal Systems	Immune system	Toll-like receptor signaling pathway	A0A2I0A8M0	1	27	1217	17857	0.851514	0.895558	0.543443
ko04722	Organismal Systems	Nervous system	Neurotrophin signaling pathway	A0A2I0A8M0	1	27	1468	17857	0.901526	0.916551	0.450525
ko04064	Environmental Information Processing	Signal transduction	NF-kappa B signaling pathway	A0A2I0A8M0	1	27	1210	17857	0.849817	0.895558	0.546587
ko00603	Metabolism	Glycan biosynthesis and metabolism	Glycosphingolipid biosynthesis - globo series	A0A5P1E1Y2	1	27	33	17857	0.0487506	0.212413	20.0415
ko00600	Metabolism	Lipid metabolism	Sphingolipid metabolism	A0A5P1E1Y2	1	27	86	17857	0.122293	0.276291	7.69035
ko00830	Metabolism	Metabolism of cofactors and vitamins	Retinol metabolism	A0A2I0X6Z2	1	27	334	17857	0.399606	0.518638	1.98015
ko03010	Genetic Information Processing	Translation	Ribosome	A0A5P1EEY3	1	27	593	17857	0.598491	0.676073	1.1153
