# Supplementary material for: Integrated Proteomic and Metabolomic Analyses Provide Insights Into Acquisition of Embryogenic Ability in Agapanthus praecox
Source: Front Plant Sci. 2022 May 18;13:858065. doi: 10.3389/fpls.2022.858065 (PMC9158531; doi:10.3389/fpls.2022.858065)
Supplement: Supplementary file 3 [file Table_3.XLSX]

## Sheet: KEGG enrichment
id	Classification_level1	Classification_level2	term	protein	ListHits	ListTotal	PopHits	PopTotal	pvalue	padj	Enrichment_score
ko00480	Metabolism	Metabolism of other amino acids	Glutathione metabolism	A0A5P1FHH7	1	20	167	17857	0.171404	0.222912	5.34641
ko00030	Metabolism	Carbohydrate metabolism	Pentose phosphate pathway	A0A5P1FHH7	1	20	106	17857	0.112315	0.179943	8.42311
ko04024	Environmental Information Processing	Signal transduction	cAMP signaling pathway	A0A5P1FUH8,A0A5P1FVA7	2	20	269	17857	0.0359376	0.0943361	6.63829
ko00592	Metabolism	Lipid metabolism	alpha-Linolenic acid metabolism	A0A5P1FUH8,A0A5P1FVA7	2	20	19	17857	0.000201477	0.00211551	93.9842
ko00071	Metabolism	Lipid metabolism	Fatty acid degradation	A0A5P1FUH8,A0A5P1FVA7,A0A3G1GZK3	3	20	126	17857	0.00035818	0.00250726	21.2583
ko04146	Cellular Processes	Transport and catabolism	Peroxisome	A0A5P1FUH8,A0A5P1FVA7,A0A2I0V6Q0	3	20	1169	17857	0.139312	0.195037	2.29132
ko01040	Metabolism	Lipid metabolism	Biosynthesis of unsaturated fatty acids	A0A5P1FUH8,A0A5P1FVA7	2	20	52	17857	0.0015281	0.006418	34.3404
ko03320	Organismal Systems	Endocrine system	PPAR signaling pathway	A0A5P1FUH8,A0A5P1FVA7	2	20	87	17857	0.00421119	0.0136054	20.5253
ko00400	Metabolism	Amino acid metabolism	Phenylalanine, tyrosine and tryptophan biosynthesis	O49901	1	20	38	17857	0.0417326	0.097376	23.4961
ko00380	Metabolism	Amino acid metabolism	Tryptophan metabolism	O49901,A0A3G1GZK3	2	20	181	17857	0.0172207	0.0482179	9.86575
ko00950	Metabolism	Biosynthesis of other secondary metabolites	Isoquinoline alkaloid biosynthesis	O49901	1	20	57	17857	0.0619732	0.130144	15.664
ko00350	Metabolism	Amino acid metabolism	Tyrosine metabolism	O49901	1	20	117	17857	0.123258	0.179943	7.6312
ko00280	Metabolism	Amino acid metabolism	Valine, leucine and isoleucine degradation	O49901,A0A3G1GZK3	2	20	165	17857	0.0144565	0.0433695	10.8224
ko00250	Metabolism	Amino acid metabolism	Alanine, aspartate and glutamate metabolism	O49901	1	20	98	17857	0.104275	0.175182	9.11071
ko00270	Metabolism	Amino acid metabolism	Cysteine and methionine metabolism	O49901	1	20	186	17857	0.189032	0.23351	4.80027
ko00360	Metabolism	Amino acid metabolism	Phenylalanine metabolism	O49901	1	20	118	17857	0.124246	0.179943	7.56653
ko04973	Organismal Systems	Digestive system	Carbohydrate digestion and absorption	A0A5P1FTZ3	1	20	82	17857	0.0879873	0.153978	10.8884
ko00052	Metabolism	Carbohydrate metabolism	Galactose metabolism	A0A5P1FTZ3,A0A2I0A9R5,A0A2I0X3X3,A0A5P1E1Y2	4	20	177	17857	3.99315e-05	0.000559042	20.1774
ko00520	Metabolism	Carbohydrate metabolism	Amino sugar and nucleotide sugar metabolism	A0A2I0WFB9,A0A2I0V9J4,A0A5P1FB17,A0A2I0A658,A0A5P1F6D1	5	20	202	17857	2.3804e-06	5.30983e-05	22.1002
ko00500	Metabolism	Carbohydrate metabolism	Starch and sucrose metabolism	A0A2I0WFB9,A0A2I0A9R5,A0A2I0V9J4,A0A5P1FB17,A0A2I0A658,A0A5P1F6D1	6	20	376	17857	2.52849e-06	5.30983e-05	14.2476
ko04966	Organismal Systems	Excretory system	Collecting duct acid secretion	A0A5P1EMS1	1	20	66	17857	0.0714184	0.136344	13.528
ko04145	Cellular Processes	Transport and catabolism	Phagosome	A0A5P1EMS1	1	20	412	17857	0.373184	0.391843	2.16711
ko00190	Metabolism	Energy metabolism	Oxidative phosphorylation	A0A5P1EMS1	1	20	3942	17857	0.993205	0.993205	0.226497
ko04721	Organismal Systems	Nervous system	Synaptic vesicle cycle	A0A5P1EMS1	1	20	171	17857	0.175145	0.222912	5.22135
ko04150	Environmental Information Processing	Signal transduction	mTOR signaling pathway	A0A5P1EMS1	1	20	273	17857	0.265297	0.293223	3.27051
ko00561	Metabolism	Lipid metabolism	Glycerolipid metabolism	A0A3G1GZK3,A0A2I0X3X3,A0A5P1E1Y2	3	20	168	17857	0.000828915	0.00386827	15.9437
ko00310	Metabolism	Amino acid metabolism	Lysine degradation	A0A3G1GZK3	1	20	156	17857	0.161032	0.218173	5.7234
ko00040	Metabolism	Carbohydrate metabolism	Pentose and glucuronate interconversions	A0A3G1GZK3	1	20	269	17857	0.261945	0.293223	3.31914
ko00410	Metabolism	Metabolism of other amino acids	beta-Alanine metabolism	A0A3G1GZK3,A0A2I0ARP7,A0A2I0W6N5	3	20	113	17857	0.000260046	0.00218439	23.704
ko00340	Metabolism	Amino acid metabolism	Histidine metabolism	A0A3G1GZK3	1	20	72	17857	0.077665	0.141823	12.4007
ko00620	Metabolism	Carbohydrate metabolism	Pyruvate metabolism	A0A3G1GZK3	1	20	207	17857	0.208101	0.242784	4.31329
ko00330	Metabolism	Amino acid metabolism	Arginine and proline metabolism	A0A3G1GZK3,A0A2I0ARP7,A0A2I0W6N5	3	20	140	17857	0.000487618	0.00292571	19.1325
ko00903	Metabolism	Metabolism of terpenoids and polyketides	Limonene and pinene degradation	A0A3G1GZK3	1	20	36	17857	0.039578	0.097376	24.8014
ko00625	Metabolism	Xenobiotics biodegradation and metabolism	Chloroalkane and chloroalkene degradation	A0A3G1GZK3,A0A2I0V6Q0	2	20	81	17857	0.00366191	0.0136054	22.0457
ko00053	Metabolism	Carbohydrate metabolism	Ascorbate and aldarate metabolism	A0A3G1GZK3	1	20	199	17857	0.200887	0.241064	4.48668
ko00010	Metabolism	Carbohydrate metabolism	Glycolysis / Gluconeogenesis	A0A3G1GZK3	1	20	358	17857	0.333193	0.358823	2.49399
ko00590	Metabolism	Lipid metabolism	Arachidonic acid metabolism	A0A2I0V6Q0	1	20	111	17857	0.117305	0.179943	8.04369
ko00603	Metabolism	Glycan biosynthesis and metabolism	Glycosphingolipid biosynthesis - globo series	A0A2I0X3X3,A0A5P1E1Y2	2	20	33	17857	0.000616282	0.00323548	54.1121
ko00600	Metabolism	Lipid metabolism	Sphingolipid metabolism	A0A2I0X3X3,A0A5P1E1Y2	2	20	86	17857	0.00411714	0.0136054	20.764
ko00720	Metabolism	Energy metabolism	Carbon fixation pathways in prokaryotes	A0A2I0AXP4	1	20	62	17857	0.0672317	0.134463	14.4008
ko00670	Metabolism	Metabolism of cofactors and vitamins	One carbon pool by folate	A0A2I0AXP4	1	20	51	17857	0.0556257	0.122962	17.5069
ko04144	Cellular Processes	Transport and catabolism	Endocytosis	A0A2I0ACY5	1	20	442	17857	0.394405	0.404025	2.02002
