# Supplementary material for: Integrated Proteomic and Metabolomic Analyses Provide Insights Into Acquisition of Embryogenic Ability in Agapanthus praecox
Source: Front Plant Sci. 2022 May 18;13:858065. doi: 10.3389/fpls.2022.858065 (PMC9158531; doi:10.3389/fpls.2022.858065)
Supplement: Supplementary file 4 [file Table_4.XLSX]

## Sheet: IOC_CA
Accession	Description	Gene Name	IOC-1	IOC-2	IOC-3	CA-1	CA-2	CA-3	P-value	FC
A0A2H9ZSK5	BTB/POZ domain-containing protein OS=Apostasia shenzhenica OX=1088818 GN=AXF42_Ash020026 PE=4 SV=1	AXF42_Ash020026	319.9	474.4	298.3	43.2	29.6	44.7	0.00428671	9.29872
A0A5P1ESB9	Uncharacterized protein OS=Asparagus officinalis OX=4686 GN=A4U43_C05F300 PE=3 SV=1	A4U43_C05F300	96.8	97.2	88.9	12.2	11.4	14.9	9.58623e-06	7.34805
A0A5P1F2L4	Peroxidase OS=Asparagus officinalis OX=4686 GN=A4U43_C04F19070 PE=3 SV=1	A4U43_C04F19070	250.9	415.9	251	44.1	41.8	44.7	0.00882882	7.02757
A0A5P1EEY3	Uncharacterized protein OS=Asparagus officinalis OX=4686 GN=A4U43_C07F25630 PE=3 SV=1	A4U43_C07F25630	113.8	137.1	112.9	26.7	25.8	26.8	0.000279798	4.58764
A0A5P1E5N8	Uncharacterized protein OS=Asparagus officinalis OX=4686 GN=A4U43_C10F12660 PE=4 SV=1	A4U43_C10F12660	124.2	111.8	120.6	26.4	36.1	28.1	4.82537e-05	3.93598
D6MJX2	Transcription factor (Fragment) OS=Lycoris longituba OX=272140 PE=2 SV=1		91.9	105	92.6	26.1	24.2	25.5	7.71713e-05	3.81926
A0A5P1FM85	C2H2-type domain-containing protein OS=Asparagus officinalis OX=4686 GN=A4U43_C01F140 PE=4 SV=1	A4U43_C01F140	85	91.2	93.2	22.9	26.8	23.4	1.86564e-05	3.68536
A0A5P1FK74	Histone H2B OS=Asparagus officinalis OX=4686 GN=A4U43_C02F1740 PE=3 SV=1	A4U43_C02F1740	58.7	64.6	61.7	16.2	22.1	15.7	8.17169e-05	3.42593
A0A2I0X6Z2	Tropinone reductase like OS=Dendrobium catenatum OX=906689 GN=MA16_Dca010076 PE=4 SV=1	MA16_Dca010076	117.8	113.2	105.6	35.5	23.3	43.7	0.000350833	3.2839
A0A5P1E1Y2	Alpha-galactosidase OS=Asparagus officinalis OX=4686 GN=A4U43_C10F10710 PE=3 SV=1	A4U43_C10F10710	171.2	216.9	167.9	53.3	58	59.6	0.00128627	3.25336
A0A2I0B463	Endoplasmin like OS=Apostasia shenzhenica OX=1088818 GN=HSP90 PE=3 SV=1	HSP90	90.6	99.6	89.8	22.5	22.4	44.7	0.00140256	3.125
A0A2I0WZV4	Peroxidase OS=Dendrobium catenatum OX=906689 GN=PNC1 PE=3 SV=1	PNC1	167.6	201.9	155.8	60.3	45.5	65.7	0.00144568	3.06297
A0A5P1FUZ8	Uncharacterized protein OS=Asparagus officinalis OX=4686 GN=A4U43_C01F26950 PE=4 SV=1	A4U43_C01F26950	101.2	90.8	91.2	36.1	27.8	29	0.000120184	3.04844
Q676Y8	High mobility group I/Y-2 (Fragment) OS=Hyacinthus orientalis OX=82025 PE=2 SV=1		118.6	123.9	116.7	44	33	44.7	5.40208e-05	2.95152
A0A2I0BE95	VOC domain-containing protein OS=Apostasia shenzhenica OX=1088818 GN=AXF42_Ash018417 PE=4 SV=1	AXF42_Ash018417	65.2	64.8	63.7	19.8	29.5	17.2	0.000355848	2.91278
A0A2I0ABV6	Histone H2B.2 OS=Apostasia shenzhenica OX=1088818 GN=AXF42_Ash002013 PE=3 SV=1	AXF42_Ash002013	232.8	248.4	221.1	80.3	84.7	86.3	4.98099e-05	2.79467
A0A5P1EES5	Uncharacterized protein OS=Asparagus officinalis OX=4686 GN=A4U43_C07F25400 PE=4 SV=1	A4U43_C07F25400	107.6	132.8	117.7	41.3	41.9	46.6	0.000534341	2.75886
A0A5P1F1D8	Uncharacterized protein OS=Asparagus officinalis OX=4686 GN=A4U43_C05F34460 PE=4 SV=1	A4U43_C05F34460	76.1	83.4	79.1	25.7	29.1	31.7	5.01739e-05	2.75838
A0A0K0VH78	Peptidyl-prolyl cis-trans isomerase OS=Dendrobium officinale OX=142615 GN=CYP PE=2 SV=1	CYP	157.3	178.2	152.8	63.4	51	66.4	0.000359316	2.70077
A0A5P1E6U6	MFS domain-containing protein OS=Asparagus officinalis OX=4686 GN=A4U43_C09F11460 PE=4 SV=1	A4U43_C09F11460	215.5	216	222.1	80.2	78	87.2	2.59157e-06	2.66341
A0A5P1EVQ3	FAS1 domain-containing protein OS=Asparagus officinalis OX=4686 GN=A4U43_C05F20860 PE=3 SV=1	A4U43_C05F20860	129.6	143.4	125.2	64.3	30.9	57.8	0.00213961	2.60261
A0A2I0W1X1	Beta-xylosidase/alpha-L-arabinofuranosidase 2 OS=Dendrobium catenatum OX=906689 GN=Xyl2 PE=3 SV=1	Xyl2	154.8	176.5	148.1	65.3	55.3	69	0.000526305	2.52848
A0A5P1FP31	Peptidyl-prolyl cis-trans isomerase OS=Asparagus officinalis OX=4686 GN=A4U43_C01F6820 PE=3 SV=1	A4U43_C01F6820	107.7	101.4	103.4	40.7	44.9	40.8	1.15715e-05	2.47231
A0A5P1EGJ3	GLOBIN domain-containing protein OS=Asparagus officinalis OX=4686 GN=A4U43_C07F31000 PE=3 SV=1	A4U43_C07F31000	138.3	144.4	136.4	54.3	58.6	56.9	6.81638e-06	2.4682
A0A5P1EMJ9	Uncharacterized protein OS=Asparagus officinalis OX=4686 GN=A4U43_C07F35410 PE=4 SV=1	A4U43_C07F35410	77.9	73.7	82.2	28.8	35.6	30.9	0.000129622	2.45331
A0A2I0W2E2	Histone H3 OS=Dendrobium catenatum OX=906689 GN=B34 PE=3 SV=1	B34	91.3	87.1	96	40.7	29.3	42.2	0.000358667	2.44563
A0A2I0X0Z2	KH domain-containing protein OS=Dendrobium catenatum OX=906689 GN=MA16_Dca007691 PE=4 SV=1	MA16_Dca007691	87.7	100.3	92.2	45.2	25.7	45.1	0.00183544	2.41552
A0A5P1FNR2	Alpha-L-fucosidase OS=Asparagus officinalis OX=4686 GN=A4U43_C01F12330 PE=3 SV=1	A4U43_C01F12330	197.7	259.9	190.6	91.1	77.3	103.3	0.00570763	2.38572
A0A2I0WJJ1	Histone H4 OS=Dendrobium catenatum OX=906689 GN=MA16_Dca023825 PE=3 SV=1	MA16_Dca023825	74.3	72.8	77.1	34.7	23.6	35.8	0.000449936	2.38257
A0A2I0A8M0	Inactive leucine-rich repeat receptor-like protein kinase IMK2 OS=Apostasia shenzhenica OX=1088818 GN=IMK2 PE=4 SV=1	IMK2	108	120.7	106.3	47	45.6	49.1	0.000158009	2.36415
A4ZF49	Chaperone OS=Agave tequilana OX=386106 PE=2 SV=1		95.5	88.3	92.4	35.9	45.8	36.3	0.000164428	2.34068
A0A5P1FR46	Uncharacterized protein OS=Asparagus officinalis OX=4686 GN=A4U43_C01F14930 PE=4 SV=1	A4U43_C01F14930	75.8	69.8	74.2	24.3	44.5	25.2	0.00356485	2.3383
A0A5P1ES83	Uncharacterized protein OS=Asparagus officinalis OX=4686 GN=A4U43_C05F17290 PE=3 SV=1	A4U43_C05F17290	115.1	133	95.5	42.2	67.5	39.9	0.00983939	2.29679
A0A5P1FRX1	Bet_v_1 domain-containing protein OS=Asparagus officinalis OX=4686 GN=A4U43_C01F6070 PE=3 SV=1	A4U43_C01F6070	110.1	124.6	106.6	42.8	59.3	49.8	0.00098084	2.24687
A0A2I0W148	Transcription initiation factor IIE subunit beta OS=Dendrobium catenatum OX=906689 GN=MA16_Dca002628 PE=3 SV=1	MA16_Dca002628	76.6	78.1	69.8	29.4	41.6	29.6	0.000982186	2.23161
A0A5P1FAY9	Myo-inositol 1-phosphate synthase OS=Asparagus officinalis OX=4686 GN=A4U43_C03F17800 PE=3 SV=1	A4U43_C03F17800	102.9	103.9	99	45.1	47.1	45.9	4.04335e-06	2.21434
A0A5P1F7L5	tRNA (Cytosine(34)-C(5))-methyltransferase OS=Asparagus officinalis OX=4686 GN=A4U43_C03F2920 PE=3 SV=1	A4U43_C03F2920	84.3	83.6	80.7	34.8	50.7	27.2	0.00295419	2.20586
A0A5P1FN33	Carboxypeptidase OS=Asparagus officinalis OX=4686 GN=A4U43_C01F8410 PE=3 SV=1	A4U43_C01F8410	162.7	203	164.2	77.5	73.4	92.5	0.00268998	2.17707
A0A2I0WJB8	17.9 kDa class I heat shock protein OS=Dendrobium catenatum OX=906689 GN=HSP17.9A PE=3 SV=1	HSP17.9A	122.7	108.6	122.4	53.2	58.1	51.8	0.00022579	2.16861
Q677E7	Histone H2A OS=Hyacinthus orientalis OX=82025 PE=2 SV=1		79.1	76.8	84.1	33.3	45.2	33.8	0.000663519	2.13713
A0A5P1EBZ4	Histone H2B OS=Asparagus officinalis OX=4686 GN=A4U43_C07F2670 PE=3 SV=1	A4U43_C07F2670	77.1	77.1	77.9	34.8	38.4	35.5	3.44636e-06	2.13523
Q96233	Early flowering protein 1 OS=Asparagus officinalis OX=4686 PE=2 SV=1		92.2	99.7	87.6	29.7	76	28.1	0.0392795	2.08894
A0A5P1EHS3	Uncharacterized protein OS=Asparagus officinalis OX=4686 GN=A4U43_C07F25580 PE=4 SV=1	A4U43_C07F25580	90.5	79.2	89.7	34.4	52.5	37.6	0.00250922	2.08353
D6MKP2	Transcription factor (Fragment) OS=Lycoris longituba OX=272140 PE=2 SV=1		97.4	98.4	94.9	46.6	46.4	48.8	2.75952e-06	2.05007
A0A5P1EQQ5	Uncharacterized protein (Fragment) OS=Asparagus officinalis OX=4686 GN=A4U43_C05F6040 PE=4 SV=1	A4U43_C05F6040	120.6	152.9	130	59.6	81.5	56.8	0.00518715	2.03891
A0A2I0VMF7	Cold shock protein 1 OS=Dendrobium catenatum OX=906689 GN=CSP1 PE=4 SV=1	CSP1	73.4	69.4	88.9	43.7	35.3	35.3	0.00399386	2.02712
A0A2I0WK13	Quinone oxidoreductase-like protein OS=Dendrobium catenatum OX=906689 GN=MA16_Dca006040 PE=4 SV=1	MA16_Dca006040	95	74.3	88.3	39.7	52.1	36.2	0.00513654	2.0125
A0A5P1FB16	GLOBIN domain-containing protein OS=Asparagus officinalis OX=4686 GN=A4U43_C03F8130 PE=3 SV=1	A4U43_C03F8130	109.7	127.7	113.6	47.5	77	50.4	0.00567908	2.00686
A0A1R3L5I3	Uncharacterized protein OS=Asparagus officinalis OX=4686 GN=A4U43_UnF10220 PE=4 SV=1	A4U43_UnF10220	172.6	195.9	177.2	88.2	83.1	101	0.000511481	2.00404
A0A2I0AWS9	Polyadenylate-binding protein 2 OS=Apostasia shenzhenica OX=1088818 GN=PAB2 PE=4 SV=1	PAB2	96.5	81	103.7	51.8	42.7	45.9	0.00287172	2.00285
A0A5P1FIZ2	V-type proton ATPase subunit C OS=Asparagus officinalis OX=4686 GN=A4U43_C03F30000 PE=3 SV=1	A4U43_C03F30000	106.1	83.9	99.7	181.6	222.9	175	0.00413171	0.499914
A0A5P1FWF8	Folate gamma-glutamyl hydrolase OS=Asparagus officinalis OX=4686 GN=A4U43_C01F34750 PE=3 SV=1	A4U43_C01F34750	94	87	93.9	158.5	210.5	187.1	0.00352233	0.494336
A0A2I0AHY9	Cinnamoyl-CoA reductase 1 OS=Apostasia shenzhenica OX=1088818 GN=CCR1 PE=4 SV=1	CCR1	89.9	76.6	85.5	179.1	168.3	163.1	0.000148098	0.493634
A0A5P1FPZ4	Fn3_like domain-containing protein OS=Asparagus officinalis OX=4686 GN=A4U43_C02F21830 PE=3 SV=1	A4U43_C02F21830	125.6	83.5	123.3	201.7	278.5	193.2	0.0200857	0.493614
A0A5P1ENE9	Pept_C1 domain-containing protein OS=Asparagus officinalis OX=4686 GN=A4U43_C06F4060 PE=3 SV=1	A4U43_C06F4060	99.4	80.2	97.9	171.5	223.1	170.3	0.00656692	0.491237
A0A2I0B748	GDSL esterase/lipase OS=Apostasia shenzhenica OX=1088818 GN=AXF42_Ash005511 PE=3 SV=1	AXF42_Ash005511	111.5	84.3	114.3	203.5	248.5	181.7	0.00786192	0.489348
A0A2I0W7G8	Aspartic proteinase OS=Dendrobium catenatum OX=906689 GN=RAP PE=3 SV=1	RAP	89.4	74.7	87.9	155.3	191.1	169.4	0.00152625	0.488561
A0A2I0WJC2	Pyruvate dehydrogenase E1 component subunit beta OS=Dendrobium catenatum OX=906689 GN=E1-BETA-2 PE=4 SV=1	E1-BETA-2	66.8	79	71.4	157.2	150.2	137.3	0.000373905	0.488419
A0A2I0BGT8	Phospholipase C OS=Apostasia shenzhenica OX=1088818 GN=AXF42_Ash004506 PE=4 SV=1	AXF42_Ash004506	91.7	86.5	90.8	179.8	218.9	153	0.00799944	0.487584
A0A5P1E872	Uncharacterized protein OS=Asparagus officinalis OX=4686 GN=A4U43_C09F16550 PE=3 SV=1	A4U43_C09F16550	79	64.3	72.3	139.7	146.4	163	0.00066359	0.480071
A0A2I0W2Q7	5-methyltetrahydropteroyltriglutamate--homocysteine S-methyltransferase OS=Dendrobium catenatum OX=906689 GN=METE PE=3 SV=1	METE	93	76.1	94	177.8	193.4	177.3	0.000266271	0.479672
A0A5P1EH90	Uncharacterized protein OS=Asparagus officinalis OX=4686 GN=A4U43_C07F21790 PE=4 SV=1	A4U43_C07F21790	110.5	105.8	109.7	208.7	258.2	213.4	0.00172977	0.4792
A0A0A1ETJ8	4-coumarate:CoA ligase-like protein OS=Albuca bracteata OX=82047 GN=4CL2 PE=2 SV=1	4CL2	91.8	78	84.5	183.1	169.6	181.6	8.97868e-05	0.47595
A0A2I0XHG5	Eukaryotic translation initiation factor 5B OS=Dendrobium catenatum OX=906689 GN=infB PE=4 SV=1	infB	90.5	66.1	84.2	187.2	142.8	184.1	0.00477723	0.468391
A0A1R3L6W8	Uncharacterized protein OS=Asparagus officinalis OX=4686 GN=A4U43_UnF4210 PE=3 SV=1	A4U43_UnF4210	168.2	130.8	171.1	315.8	364.6	333	0.000719124	0.463884
A0A5P1E9N6	Uncharacterized protein OS=Asparagus officinalis OX=4686 GN=A4U43_C07F4010 PE=4 SV=1	A4U43_C07F4010	104.6	97.8	105.8	229.4	208.2	228.3	8.34489e-05	0.462832
A0A5P1FE78	Aldedh domain-containing protein OS=Asparagus officinalis OX=4686 GN=A4U43_C03F30650 PE=3 SV=1	A4U43_C03F30650	113.4	103.1	108.6	221.5	254.7	226.5	0.000304803	0.462644
A0A5P1FHH9	Alpha-MPP OS=Asparagus officinalis OX=4686 GN=A4U43_C02F7770 PE=3 SV=1	A4U43_C02F7770	86.3	81.8	91.8	164.2	216	187	0.00256746	0.458216
A0A5P1FAA5	Str_synth domain-containing protein OS=Asparagus officinalis OX=4686 GN=A4U43_C03F13340 PE=3 SV=1	A4U43_C03F13340	97.8	83.6	104.3	198.4	225	210.2	0.000295103	0.450915
A0A2I0VIL9	Glutamine synthetase OS=Dendrobium catenatum OX=906689 GN=GLN1-1 PE=3 SV=1	GLN1-1	87.5	76.8	93.2	175	215.2	181.8	0.00140884	0.450175
A0A6B9VLV0	Isopentenyl-diphosphate Delta-isomerase OS=Narcissus tazetta subsp. chinensis OX=391288 GN=IDI PE=2 SV=1	IDI	85.3	71.4	86.2	180.3	192.1	170.5	0.000220981	0.447412
A0A5P1FCY2	Uncharacterized protein OS=Asparagus officinalis OX=4686 GN=A4U43_C03F14780 PE=4 SV=1	A4U43_C03F14780	109.2	78.2	103.2	196	257.9	199.5	0.00552172	0.444751
Q9LLC2	Xyloglucan endotransglucosylase/hydrolase OS=Asparagus officinalis OX=4686 GN=AoXET2 PE=2 SV=1	AoXET2	90.9	84.5	97.6	211.1	213.4	198.8	3.85283e-05	0.437991
A0A5P1FBM4	Purple acid phosphatase OS=Asparagus officinalis OX=4686 GN=A4U43_C03F20190 PE=3 SV=1	A4U43_C03F20190	103.8	88	99.6	211.1	265.8	205.3	0.00278569	0.427147
A0A5P1FDP0	Uncharacterized protein OS=Asparagus officinalis OX=4686 GN=A4U43_C03F25280 PE=3 SV=1	A4U43_C03F25280	94.3	92.2	95.9	223.9	207.8	230.1	4.72605e-05	0.426715
A0A5P1EZ42	Fn3_like domain-containing protein OS=Asparagus officinalis OX=4686 GN=A4U43_C04F7800 PE=3 SV=1	A4U43_C04F7800	88.7	76.1	81.5	168.5	225.1	184.9	0.00299792	0.425756
A0A2I0AI89	Nodulin-like domain-containing protein OS=Apostasia shenzhenica OX=1088818 GN=AXF42_Ash003888 PE=4 SV=1	AXF42_Ash003888	99.6	88.2	88.5	197.3	244.2	208.9	0.00102964	0.424815
A0A5P1FV09	RING-CH-type domain-containing protein OS=Asparagus officinalis OX=4686 GN=A4U43_C01F34600 PE=3 SV=1	A4U43_C01F34600	87.5	77.4	92.4	166.8	211.5	228.3	0.00350746	0.424167
A0A2I0WVC1	Nudix hydrolase 3 OS=Dendrobium catenatum OX=906689 GN=NUDT3 PE=4 SV=1	NUDT3	82.7	75.3	84.1	182	218.6	171.5	0.00163387	0.423178
A0A2I0AG61	Carboxypeptidase OS=Apostasia shenzhenica OX=1088818 GN=CBP1 PE=3 SV=1	CBP1	48.4	48.9	62	127.6	141.4	107.9	0.00246462	0.422659
Q677C6	Esterase/lipase/thioesterase (Fragment) OS=Hyacinthus orientalis OX=82025 PE=2 SV=1		109	95.9	118.2	251.1	292.3	229.7	0.00152929	0.417928
A0A2I0WXH3	Glutathione S-transferase F10 OS=Dendrobium catenatum OX=906689 GN=GSTF10 PE=4 SV=1	GSTF10	95.7	80.9	98.8	216.8	245.7	200	0.000868131	0.415698
A0A2I0X4H5	Lipocln_cytosolic_FA-bd_dom domain-containing protein OS=Dendrobium catenatum OX=906689 GN=MA16_Dca006117 PE=3 SV=1	MA16_Dca006117	90.9	75.2	83.6	198.2	216.5	186.5	0.000284711	0.415336
Q677C4	Pollen-specific protein (Fragment) OS=Hyacinthus orientalis OX=82025 PE=2 SV=1		85.8	73.7	89.9	212.9	194.1	203	7.91813e-05	0.408852
A0A2I0A1I1	Nudix hydrolase 3 OS=Apostasia shenzhenica OX=1088818 GN=NUDT3 PE=4 SV=1	NUDT3	81.3	67.7	91.2	192.8	212.2	187.3	0.000322016	0.405538
A0A5P1EJL4	Uncharacterized protein OS=Asparagus officinalis OX=4686 GN=A4U43_C07F29850 PE=3 SV=1	A4U43_C07F29850	133.4	97.8	145.7	265.6	352.2	312.8	0.00306963	0.405008
A0A2I0WF72	Uncharacterized protein OS=Dendrobium catenatum OX=906689 GN=MA16_Dca003521 PE=4 SV=1	MA16_Dca003521	73.7	59.7	69.8	208.1	101.9	210.3	0.0426046	0.390544
A0A2I0W1G9	Patatin OS=Dendrobium catenatum OX=906689 GN=MA16_Dca015369 PE=3 SV=1	MA16_Dca015369	103	92.5	107.3	255.9	282.5	244.7	0.000184924	0.386668
A0A2I0A9R5	Putative alpha-glucosidase OS=Apostasia shenzhenica OX=1088818 GN=AXF42_Ash010167 PE=3 SV=1	AXF42_Ash010167	116.8	92.8	117.8	272.2	324.2	268.5	0.000818708	0.378541
A0A5P1EA03	Asparagine synthetase [glutamine-hydrolyzing] OS=Asparagus officinalis OX=4686 GN=A4U43_C07F6930 PE=4 SV=1	A4U43_C07F6930	78	72.5	78.1	196.5	220.3	192.7	0.0001361	0.375062
A0A5P1EJQ4	Uncharacterized protein OS=Asparagus officinalis OX=4686 GN=A4U43_C06F5420 PE=3 SV=1	A4U43_C06F5420	72.8	65.6	71.3	173.2	220.6	166.3	0.00245943	0.374397
A0A5P1EVY4	Uncharacterized protein OS=Asparagus officinalis OX=4686 GN=A4U43_C05F31750 PE=3 SV=1	A4U43_C05F31750	92	67.9	87.6	276.8	134.5	251.3	0.0357206	0.373529
A0A2H9ZS86	Putative inactive purple acid phosphatase 29 OS=Apostasia shenzhenica OX=1088818 GN=PAP29 PE=4 SV=1	PAP29	80.7	105.5	83.8	226.8	304.1	221.6	0.00443122	0.358804
A0A2I0W6G0	14 kDa proline-rich protein DC2.15 OS=Dendrobium catenatum OX=906689 GN=MA16_Dca007244 PE=4 SV=1	MA16_Dca007244	87.9	70.1	94.9	191.8	322.3	218.6	0.0167934	0.345162
A0A2I0VGZ5	MYST-like histone acetyltransferase 2 OS=Dendrobium catenatum OX=906689 GN=HAG5 PE=4 SV=1	HAG5	83.4	67.8	78.3	216.2	266.1	203.8	0.00147826	0.334499
A0A2I0ACS2	Malate dehydrogenase OS=Apostasia shenzhenica OX=1088818 GN=MMDH PE=3 SV=1	MMDH	79.4	66.9	72.8	212.1	256.8	189.9	0.0018458	0.332574
A0A5P1EWD9	Uncharacterized protein OS=Asparagus officinalis OX=4686 GN=A4U43_C05F23360 PE=4 SV=1	A4U43_C05F23360	68.6	57.8	63.8	169.4	234.5	173.6	0.00371897	0.329351
A0A2H9ZW81	Glutaredoxin-dependent peroxiredoxin OS=Apostasia shenzhenica OX=1088818 GN=PRXIIE-2 PE=3 SV=1	PRXIIE-2	79.1	63.1	81.7	206.5	244.5	230.2	0.000260723	0.328685
A0A5P1F920	NAD(P)H dehydrogenase (quinone) OS=Asparagus officinalis OX=4686 GN=A4U43_C03F8960 PE=3 SV=1	A4U43_C03F8960	91.6	73	93.9	257.1	289.5	243.6	0.000304667	0.327132
A0A2I0WKN4	Cysteine synthase OS=Dendrobium catenatum OX=906689 GN=RCS1 PE=3 SV=1	RCS1	97.4	74.8	106.5	271.4	337.7	263.2	0.00146434	0.3195
A0A2I0X6X5	Endo-1,3(4)-beta-glucanase OS=Dendrobium catenatum OX=906689 GN=MA16_Dca010057 PE=3 SV=1	MA16_Dca010057	107.8	83.3	110.8	291.7	413.9	300.9	0.00429632	0.29995
A0A5P1E1I4	Amine oxidase OS=Asparagus officinalis OX=4686 GN=A4U43_C10F1240 PE=3 SV=1	A4U43_C10F1240	82.4	60.2	85.4	233.5	293.1	239.3	0.000954301	0.297689
A0A5P1EBT4	AB hydrolase-1 domain-containing protein OS=Asparagus officinalis OX=4686 GN=A4U43_C07F14090 PE=4 SV=1	A4U43_C07F14090	75.6	61.2	76.6	249.3	315.7	231.1	0.00176307	0.268057
A0A2I0ARP7	Polyamine oxidase OS=Apostasia shenzhenica OX=1088818 GN=PAO PE=4 SV=1	PAO	104.6	64	112.4	320.8	512.5	369.1	0.0066841	0.233699
A0A5P1EEE9	Uncharacterized protein OS=Asparagus officinalis OX=4686 GN=A4U43_C07F23870 PE=3 SV=1	A4U43_C07F23870	69.6	53.9	72.6	252.2	345.8	242.6	0.00301258	0.233286
A0A2I0XE62	Peroxidase OS=Dendrobium catenatum OX=906689 GN=MA16_Dca002014 PE=3 SV=1	MA16_Dca002014	87.6	67.5	91.3	350.7	478.1	327.9	0.00303767	0.21302
A0A2I0B390	Basic 7S globulin OS=Apostasia shenzhenica OX=1088818 GN=BG PE=4 SV=1	BG	70.8	51.8	80.3	290.8	434.5	320.3	0.0032513	0.194051
A0A2I0VXW4	Beta-glucosidase 1 OS=Dendrobium catenatum OX=906689 GN=BGLU1 PE=3 SV=1	BGLU1	62.5	50.6	72.3	316	454.1	321.9	0.00267098	0.16978
A0A2I0VD06	Protein P21 OS=Dendrobium catenatum OX=906689 GN=MA16_Dca028149 PE=4 SV=1	MA16_Dca028149	49.6	39.1	53.7	246.7	390.9	233.4	0.00865986	0.16349
A0A5P1FTZ3	Uncharacterized protein OS=Asparagus officinalis OX=4686 GN=A4U43_C01F29260 PE=3 SV=1	A4U43_C01F29260	70.9	49.3	76.7	365.9	618.1	370.7	0.00994652	0.145346
A0A2I0W6N5	Polyamine oxidase OS=Dendrobium catenatum OX=906689 GN=PAO PE=4 SV=1	PAO	32	24.6	39.7	391.9	712.2	371.3	0.01412	0.0652704

## Sheet: IEC_CA
Accession	Description	Gene Name	IEC-1	IEC-2	IEC-3	CA-1	CA-2	CA-3	P-value	FC
A0A5P1FK74	Histone H2B OS=Asparagus officinalis OX=4686 GN=A4U43_C02F1740 PE=3 SV=1	A4U43_C02F1740	139.1	136.2	141.9	16.2	22.1	15.7	1.33749e-06	7.72593
A0A5P1ESB9	Uncharacterized protein OS=Asparagus officinalis OX=4686 GN=A4U43_C05F300 PE=3 SV=1	A4U43_C05F300	87.1	82.1	86.2	12.2	11.4	14.9	2.66098e-06	6.63377
A0A5P1FM85	C2H2-type domain-containing protein OS=Asparagus officinalis OX=4686 GN=A4U43_C01F140 PE=4 SV=1	A4U43_C01F140	164.2	113.6	157.1	22.9	26.8	23.4	0.00160662	5.94938
D6MJX2	Transcription factor (Fragment) OS=Lycoris longituba OX=272140 PE=2 SV=1		128	141	124.7	26.1	24.2	25.5	2.94651e-05	5.19393
A0A2I0BE95	VOC domain-containing protein OS=Apostasia shenzhenica OX=1088818 GN=AXF42_Ash018417 PE=4 SV=1	AXF42_Ash018417	104.8	121.4	105.9	19.8	29.5	17.2	0.000172025	4.99398
A0A5P1F1D8	Uncharacterized protein OS=Asparagus officinalis OX=4686 GN=A4U43_C05F34460 PE=4 SV=1	A4U43_C05F34460	133.5	152.1	118.6	25.7	29.1	31.7	0.000423417	4.67283
A0A2I0B463	Endoplasmin like OS=Apostasia shenzhenica OX=1088818 GN=HSP90 PE=3 SV=1	HSP90	126.6	151.6	137.7	22.5	22.4	44.7	0.000465182	4.64174
A0A2I0W148	Transcription initiation factor IIE subunit beta OS=Dendrobium catenatum OX=906689 GN=MA16_Dca002628 PE=3 SV=1	MA16_Dca002628	144	117.2	150	29.4	41.6	29.6	0.000676029	4.08748
A0A5P1EEY3	Uncharacterized protein OS=Asparagus officinalis OX=4686 GN=A4U43_C07F25630 PE=3 SV=1	A4U43_C07F25630	110.9	97.7	105.7	26.7	25.8	26.8	3.45301e-05	3.96343
A0A5P1FR46	Uncharacterized protein OS=Asparagus officinalis OX=4686 GN=A4U43_C01F14930 PE=4 SV=1	A4U43_C01F14930	108.2	122.6	104.7	24.3	44.5	25.2	0.000715086	3.56915
A0A5P1EFL7	RRM domain-containing protein OS=Asparagus officinalis OX=4686 GN=A4U43_C07F28210 PE=4 SV=1	A4U43_C07F28210	130.4	132.8	124.3	36.1	33.3	48.5	7.15569e-05	3.28668
A0A2I0XB48	Heterogeneous nuclear ribonucleoprotein 1 OS=Dendrobium catenatum OX=906689 GN=RNP1 PE=4 SV=1	RNP1	122.1	125.8	119.4	40.4	33.5	38.6	6.80744e-06	3.26489
A0A5P1EBZ4	Histone H2B OS=Asparagus officinalis OX=4686 GN=A4U43_C07F2670 PE=3 SV=1	A4U43_C07F2670	116.1	120.1	115.1	34.8	38.4	35.5	1.75961e-06	3.23183
A0A2I0WJJ1	Histone H4 OS=Dendrobium catenatum OX=906689 GN=MA16_Dca023825 PE=3 SV=1	MA16_Dca023825	100.1	98.6	104.8	34.7	23.6	35.8	8.5892e-05	3.22529
A0A5P1F7L5	tRNA (Cytosine(34)-C(5))-methyltransferase OS=Asparagus officinalis OX=4686 GN=A4U43_C03F2920 PE=3 SV=1	A4U43_C03F2920	117.9	114.1	122.4	34.8	50.7	27.2	0.000388796	3.14463
A0A2I0AB65	DNA replication licensing factor MCM7 OS=Apostasia shenzhenica OX=1088818 GN=PRL PE=3 SV=1	PRL	119.6	126.8	115.1	34.2	49.7	35.1	0.000183815	3.03782
Q676Y8	High mobility group I/Y-2 (Fragment) OS=Hyacinthus orientalis OX=82025 PE=2 SV=1		128.7	114.3	125.2	44	33	44.7	0.000140086	3.02547
A0A5P1E5N8	Uncharacterized protein OS=Asparagus officinalis OX=4686 GN=A4U43_C10F12660 PE=4 SV=1	A4U43_C10F12660	92.7	87.5	92.5	26.4	36.1	28.1	6.06193e-05	3.00993
A0A5P1EES5	Uncharacterized protein OS=Asparagus officinalis OX=4686 GN=A4U43_C07F25400 PE=4 SV=1	A4U43_C07F25400	156.1	85.9	148.6	41.3	41.9	46.6	0.0176141	3.00924
A0A5P1EMJ9	Uncharacterized protein OS=Asparagus officinalis OX=4686 GN=A4U43_C07F35410 PE=4 SV=1	A4U43_C07F35410	97.3	77.2	108.7	28.8	35.6	30.9	0.00266186	2.97167
A0A2I0W2E2	Histone H3 OS=Dendrobium catenatum OX=906689 GN=B34 PE=3 SV=1	B34	112.9	106	111.4	40.7	29.3	42.2	9.20912e-05	2.94385
A0A2I0WK13	Quinone oxidoreductase-like protein OS=Dendrobium catenatum OX=906689 GN=MA16_Dca006040 PE=4 SV=1	MA16_Dca006040	124.6	124.4	126.8	39.7	52.1	36.2	7.16925e-05	2.93594
Q677E7	Histone H2A OS=Hyacinthus orientalis OX=82025 PE=2 SV=1		113.6	95.3	115.7	33.3	45.2	33.8	0.000723392	2.89047
A0FHC2	Pyruvate decarboxylase OS=Lycoris aurea OX=152838 PE=2 SV=1		161.5	146.9	165.1	52.8	55.1	57.4	5.65215e-05	2.86449
A0A2I0VMF7	Cold shock protein 1 OS=Dendrobium catenatum OX=906689 GN=CSP1 PE=4 SV=1	CSP1	118.5	93.2	114.6	43.7	35.3	35.3	0.0010672	2.85477
A0A2I0BCA1	Ribonucloprotein OS=Apostasia shenzhenica OX=1088818 GN=AXF42_Ash005762 PE=3 SV=1	AXF42_Ash005762	126.1	140	124.3	50.1	39.9	48.2	0.000137783	2.82489
D6MKP2	Transcription factor (Fragment) OS=Lycoris longituba OX=272140 PE=2 SV=1		133.7	130	135	46.6	46.4	48.8	8.94123e-07	2.81171
A0A2I0XCR7	Peroxisomal acyl-coenzyme A oxidase 1 OS=Dendrobium catenatum OX=906689 GN=ACX1 PE=3 SV=1	ACX1	147.7	153.7	149.3	40.2	78.5	41.6	0.0015754	2.8116
A0A2I0X0Z2	KH domain-containing protein OS=Dendrobium catenatum OX=906689 GN=MA16_Dca007691 PE=4 SV=1	MA16_Dca007691	113.6	96.1	115.4	45.2	25.7	45.1	0.00146004	2.80259
A0A2I0VUZ0	Ubiquinol oxidase OS=Dendrobium catenatum OX=906689 GN=AOX1A PE=3 SV=1	AOX1A	92.1	115.3	124.6	34	34.7	52	0.00339219	2.75062
A0A2H9ZTL2	Cold shock protein 1 OS=Apostasia shenzhenica OX=1088818 GN=CSP1 PE=4 SV=1	CSP1	122.5	112.6	115.9	47.4	41.2	44.2	2.87957e-05	2.64307
A0A5P1EHW2	Uncharacterized protein OS=Asparagus officinalis OX=4686 GN=A4U43_C07F36040 PE=3 SV=1	A4U43_C07F36040	105.2	106.5	111.3	30.1	57.7	34.7	0.0015689	2.63673
A0A5P1FUZ8	Uncharacterized protein OS=Asparagus officinalis OX=4686 GN=A4U43_C01F26950 PE=4 SV=1	A4U43_C01F26950	69.1	89.6	86.2	36.1	27.8	29	0.00178327	2.63617
A0A5P1FPP7	Uncharacterized protein OS=Asparagus officinalis OX=4686 GN=A4U43_C01F15940 PE=3 SV=1	A4U43_C01F15940	122	101.1	118.6	41.9	44.6	43.7	0.000415788	2.62442
A0A2I0WZJ7	Histone H4 OS=Dendrobium catenatum OX=906689 GN=MA16_Dca000460 PE=3 SV=1	MA16_Dca000460	112.7	102.8	111.7	41.7	40.6	42.6	2.99493e-05	2.6197
A0A5P1FXK7	Uncharacterized protein OS=Asparagus officinalis OX=4686 GN=A4U43_C01F34480 PE=4 SV=1	A4U43_C01F34480	117.2	113	116.7	46.1	41.4	45	3.2511e-06	2.61811
A0A5P1EMN3	Uncharacterized protein OS=Asparagus officinalis OX=4686 GN=A4U43_C06F7900 PE=4 SV=1	A4U43_C06F7900	118.9	122.4	115.9	45.9	44.5	46.2	2.95295e-06	2.61493
A0A5P1EHS3	Uncharacterized protein OS=Asparagus officinalis OX=4686 GN=A4U43_C07F25580 PE=4 SV=1	A4U43_C07F25580	110.2	106.9	108	34.4	52.5	37.6	0.000294	2.61124
A0A5P1EHY8	Uncharacterized protein OS=Asparagus officinalis OX=4686 GN=A4U43_C07F36650 PE=4 SV=1	A4U43_C07F36650	103.3	106.9	110.5	44.4	29.4	49.6	0.000506471	2.59887
A0A2I0X6Z2	Tropinone reductase like OS=Dendrobium catenatum OX=906689 GN=MA16_Dca010076 PE=4 SV=1	MA16_Dca010076	95.9	69.9	100.1	35.5	23.3	43.7	0.00813257	2.59415
A0A2I0VK73	TPR repeat-containing thioredoxin TDX OS=Dendrobium catenatum OX=906689 GN=TDX PE=3 SV=1	TDX	136	135.8	136.7	53.6	53	51.2	4.34505e-08	2.58872
A0A2I0AZZ3	Transcription elongation factor SPT5 OS=Apostasia shenzhenica OX=1088818 GN=AXF42_Ash006007 PE=3 SV=1	AXF42_Ash006007	111.9	116.1	111.7	37.3	48.4	46.1	4.65286e-05	2.57739
A0A2I0ALU7	Aminopeptidase N OS=Apostasia shenzhenica OX=1088818 GN=AXF42_Ash015248 PE=4 SV=1	AXF42_Ash015248	118.3	135.1	112.7	43.7	49.4	49	0.00043186	2.57635
A0A5P1EZG7	VQ domain-containing protein OS=Asparagus officinalis OX=4686 GN=A4U43_C04F7490 PE=4 SV=1	A4U43_C04F7490	104.4	92	110.6	36.1	40.1	43.5	0.000442808	2.56475
A0A5P1END6	Uncharacterized protein OS=Asparagus officinalis OX=4686 GN=A4U43_C05F120 PE=3 SV=1	A4U43_C05F120	111.7	106.9	110.1	45.8	37.4	45.3	2.63169e-05	2.55798
A0A5P1FB16	GLOBIN domain-containing protein OS=Asparagus officinalis OX=4686 GN=A4U43_C03F8130 PE=3 SV=1	A4U43_C03F8130	157	126.8	162.5	47.5	77	50.4	0.00339334	2.55174
A0A2I0AGF8	Fructokinase-2 OS=Apostasia shenzhenica OX=1088818 GN=FRK2 PE=4 SV=1	FRK2	110	131.8	106.2	50.4	45.3	44.6	0.00106918	2.4804
J3XCB8	Tubulin beta chain (Fragment) OS=Lycoris longituba OX=272140 PE=2 SV=1		126.3	127.5	117.4	51.4	47.1	51.5	3.00158e-05	2.47467
A0A2I0VGB3	Importin N-terminal domain-containing protein OS=Dendrobium catenatum OX=906689 GN=MA16_Dca022549 PE=3 SV=1	MA16_Dca022549	117.8	108.9	115.7	46.5	43.9	48.7	2.34495e-05	2.46154
A0A2I0WYQ9	Branched-chain-amino-acid aminotransferase 3, chloroplastic OS=Dendrobium catenatum OX=906689 GN=BCAT3 PE=3 SV=1	BCAT3	95	118.1	95.2	42.8	42.9	39.7	0.00140328	2.45853
A0A2I0VFN3	BAH domain-containing protein OS=Dendrobium catenatum OX=906689 GN=MA16_Dca027085 PE=4 SV=1	MA16_Dca027085	112.1	118.4	116.1	48.8	45.2	47	5.39483e-06	2.45816
A0A5P1E7H4	C2H2-type domain-containing protein OS=Asparagus officinalis OX=4686 GN=A4U43_C09F14000 PE=4 SV=1	A4U43_C09F14000	139.3	130.7	132.1	61.4	47.6	55	7.80531e-05	2.45183
A0A5P1FP31	Peptidyl-prolyl cis-trans isomerase OS=Asparagus officinalis OX=4686 GN=A4U43_C01F6820 PE=3 SV=1	A4U43_C01F6820	107.2	92.3	109.4	40.7	44.9	40.8	0.00039258	2.44383
A0A2I0WJB8	17.9 kDa class I heat shock protein OS=Dendrobium catenatum OX=906689 GN=HSP17.9A PE=3 SV=1	HSP17.9A	129.7	142.8	123.8	53.2	58.1	51.8	0.000195626	2.4298
A0A5P1FH02	Uncharacterized protein OS=Asparagus officinalis OX=4686 GN=A4U43_C02F5950 PE=4 SV=1	A4U43_C02F5950	122.8	139.4	114.6	52.7	51.2	51.2	0.000539337	2.4294
A0A2I0AWS9	Polyadenylate-binding protein 2 OS=Apostasia shenzhenica OX=1088818 GN=PAB2 PE=4 SV=1	PAB2	106.8	124.9	108.9	51.8	42.7	45.9	0.000451327	2.42593
A0A2I0W8X7	Uncharacterized protein OS=Dendrobium catenatum OX=906689 GN=MA16_Dca006710 PE=3 SV=1	MA16_Dca006710	133.6	125.2	134.2	54.3	60.2	48.1	7.18125e-05	2.41697
A0A5P1EGJ3	GLOBIN domain-containing protein OS=Asparagus officinalis OX=4686 GN=A4U43_C07F31000 PE=3 SV=1	A4U43_C07F31000	141.5	124.6	143.9	54.3	58.6	56.9	0.000207417	2.41461
A0A5P1FJ27	zf-Tim10_DDP domain-containing protein OS=Asparagus officinalis OX=4686 GN=A4U43_C02F1250 PE=4 SV=1	A4U43_C02F1250	132.1	125.8	132	55.9	53.9	53.6	4.34078e-06	2.38617
A0A5P1FLY8	Uncharacterized protein OS=Asparagus officinalis OX=4686 GN=A4U43_C02F9520 PE=4 SV=1	A4U43_C02F9520	101.9	106	99.6	48	35.2	45.7	0.000166859	2.38557
A0A5P1FJM4	zf-Tim10_DDP domain-containing protein OS=Asparagus officinalis OX=4686 GN=A4U43_C02F620 PE=4 SV=1	A4U43_C02F620	138.5	134.1	135.1	56.9	58.5	56.2	7.80567e-07	2.37587
A0A1R3L5Q3	RRM domain-containing protein OS=Asparagus officinalis OX=4686 GN=A4U43_UnF9530 PE=4 SV=1	A4U43_UnF9530	112.1	124.4	113.7	49.8	47.2	50.6	7.18025e-05	2.37263
A0A2I0VVR1	Heterogeneous nuclear ribonucleoprotein 1 OS=Dendrobium catenatum OX=906689 GN=RNP1 PE=4 SV=1	RNP1	103.4	103.2	105.4	45.7	39.9	46.1	9.26319e-06	2.36902
A0A5P1E3P7	Uncharacterized protein OS=Asparagus officinalis OX=4686 GN=A4U43_C10F18080 PE=4 SV=1	A4U43_C10F18080	128.9	124.8	125.1	59.3	45.7	55.2	6.7163e-05	2.36454
A0A2I0AU44	Uncharacterized protein OS=Apostasia shenzhenica OX=1088818 GN=AXF42_Ash001164 PE=4 SV=1	AXF42_Ash001164	111.3	105.9	113.5	50.2	41.4	49.3	6.11182e-05	2.34705
A0A5P1EEN2	Uncharacterized protein OS=Asparagus officinalis OX=4686 GN=A4U43_C07F17530 PE=3 SV=1	A4U43_C07F17530	100.7	109.6	99.3	44.1	43.5	44.7	5.33869e-05	2.34014
H9BQQ6	WD-40 repeat protein MSI4 OS=Dendrobium nobile OX=94219 PE=2 SV=1		120.3	128.4	119	53.6	59.1	46.3	0.000124572	2.31258
A0A2I0WB11	Polyadenylate-binding protein 5 OS=Dendrobium catenatum OX=906689 GN=PAB5 PE=4 SV=1	PAB5	130.9	121.3	112.5	56	59.5	42.5	0.000749169	2.30823
A0A2I0WB49	Annexin-like protein RJ4 OS=Dendrobium catenatum OX=906689 GN=MA16_Dca016629 PE=4 SV=1	MA16_Dca016629	116.6	121.6	108.8	50	50.5	50.5	6.22591e-05	2.29801
A0A2I0AFP4	DNA helicase OS=Apostasia shenzhenica OX=1088818 GN=ROA1 PE=3 SV=1	ROA1	110.4	121.8	110.9	47.3	55.2	47.1	0.000147161	2.29345
A0A2I0VY22	Pentatricopeptide repeat-containing protein OS=Dendrobium catenatum OX=906689 GN=MA16_Dca008781 PE=4 SV=1	MA16_Dca008781	125.6	112.3	126.7	46.2	68.6	44.4	0.0016402	2.2902
A0A5P1FIQ0	HIT domain-containing protein OS=Asparagus officinalis OX=4686 GN=A4U43_C02F12770 PE=4 SV=1	A4U43_C02F12770	125.3	125.5	123.7	56.6	54.9	53.9	2.27003e-07	2.26421
A4ZF49	Chaperone OS=Agave tequilana OX=386106 PE=2 SV=1		87.1	93.5	86.1	35.9	45.8	36.3	0.000239069	2.26017
A0A2I0AIE4	Uncharacterized protein OS=Apostasia shenzhenica OX=1088818 GN=AXF42_Ash003970 PE=3 SV=1	AXF42_Ash003970	113	136	113.5	53.8	53.5	53.6	0.000896458	2.25295
A0A2I0WNF0	Glucose-6-phosphate isomerase OS=Dendrobium catenatum OX=906689 GN=PGIC1 PE=3 SV=1	PGIC1	138.4	136	137.6	65.9	58.9	58.3	7.3084e-06	2.25014
A0A2I0VKE3	60S ribosomal protein L27a-3 OS=Dendrobium catenatum OX=906689 GN=RPL27AC PE=3 SV=1	RPL27AC	113.6	100.2	177.5	54.2	72.2	47.8	0.0440591	2.24627
A0A2I0X3D3	CCHC-type domain-containing protein OS=Dendrobium catenatum OX=906689 GN=MA16_Dca005406 PE=4 SV=1	MA16_Dca005406	113.6	143.2	98.5	59.5	47.6	51.4	0.00847718	2.24164
A0A2I0BEJ2	Protein argonaute 1A OS=Apostasia shenzhenica OX=1088818 GN=AGO1A PE=3 SV=1	AGO1A	101.7	84.6	105.7	47.7	34.9	47.7	0.00224661	2.24098
A0A5P1FVG0	Serine hydroxymethyltransferase OS=Asparagus officinalis OX=4686 GN=A4U43_C01F21200 PE=3 SV=1	A4U43_C01F21200	115.6	116.4	111.4	51.3	51.5	50.5	2.31215e-06	2.24005
A0A2I0X3E3	DNA (Cytosine-5)-methyltransferase 1 OS=Dendrobium catenatum OX=906689 GN=MET2A PE=3 SV=1	MET2A	98.4	113.6	109.1	59.6	33.4	50.4	0.00264728	2.23919
A0A5P1FAY9	Myo-inositol 1-phosphate synthase OS=Asparagus officinalis OX=4686 GN=A4U43_C03F17800 PE=3 SV=1	A4U43_C03F17800	101.7	104.3	101.4	45.1	47.1	45.9	8.29421e-07	2.22592
A0A2I0WB77	Cytochrome P450 98A2 OS=Dendrobium catenatum OX=906689 GN=CYP98A2 PE=3 SV=1	CYP98A2	149.5	117.4	153.1	67.2	57.5	66.3	0.00290684	2.19895
A0A5P1F428	Uncharacterized protein OS=Asparagus officinalis OX=4686 GN=A4U43_C04F19900 PE=4 SV=1	A4U43_C04F19900	122	108.1	117.6	61.1	36	61.1	0.00247154	2.19785
A0A2I0VEK7	Polyadenylate-binding protein 2 OS=Dendrobium catenatum OX=906689 GN=PAB2 PE=4 SV=1	PAB2	115.7	128.4	116.2	59.9	47.5	57.1	0.000309462	2.19027
A0A2I0VA53	Aspartate carbamoyltransferase OS=Dendrobium catenatum OX=906689 GN=PYRB2 PE=3 SV=1	PYRB2	109.8	123.4	114.1	53.7	53.2	52.4	9.99732e-05	2.18016
A0A2H9ZYW8	Leucyl-tRNA synthetase OS=Apostasia shenzhenica OX=1088818 GN=AXF42_Ash019903 PE=3 SV=1	AXF42_Ash019903	121	119	115.6	51.1	61	51.1	6.20885e-05	2.17892
A0A2H9ZYJ6	Plasma membrane ATPase OS=Apostasia shenzhenica OX=1088818 GN=PMA1 PE=3 SV=1	PMA1	152.7	130.4	154.9	62.8	73.6	64.9	0.000747745	2.17586
A0A2I0W0S0	Putative mediator of RNA polymerase II transcription subunit 36b OS=Dendrobium catenatum OX=906689 GN=MED36B PE=3 SV=1	MED36B	118.8	115.4	119.1	53.4	54.9	54.3	9.35669e-07	2.17282
O49901	Zeta-carotene desaturase, chloroplastic/chromoplastic OS=Narcissus pseudonarcissus OX=39639 GN=ZDS1 PE=2 SV=1	ZDS1	98.7	122.6	94.5	47.3	50.9	47.7	0.00303025	2.1645
A0A2I0A8M0	Inactive leucine-rich repeat receptor-like protein kinase IMK2 OS=Apostasia shenzhenica OX=1088818 GN=IMK2 PE=4 SV=1	IMK2	107.1	92	107.5	47	45.6	49.1	0.000453778	2.16373
A0A2I0A0M7	Serine/arginine-rich splicing factor 33 OS=Apostasia shenzhenica OX=1088818 GN=SR33 PE=4 SV=1	SR33	105.1	91.9	105.9	45.6	43.2	51.4	0.000460099	2.16049
A0A5P1FTE9	SHSP domain-containing protein OS=Asparagus officinalis OX=4686 GN=A4U43_C01F30830 PE=3 SV=1	A4U43_C01F30830	117.8	125.5	116.8	54.2	58.6	54	3.29641e-05	2.15887
A0A5P1E2J0	Acyl-[acyl-carrier-protein] desaturase OS=Asparagus officinalis OX=4686 GN=A4U43_C10F4990 PE=3 SV=1	A4U43_C10F4990	122.7	109.4	118.9	56.7	49	57	0.000188434	2.15734
A0A5P1EB92	DKCLD domain-containing protein OS=Asparagus officinalis OX=4686 GN=A4U43_C07F10700 PE=3 SV=1	A4U43_C07F10700	105.9	98.4	110.3	47.8	45.3	53.8	0.000200732	2.14159
A0A5P1FVA7	ACOX domain-containing protein OS=Asparagus officinalis OX=4686 GN=A4U43_C01F31310 PE=3 SV=1	A4U43_C01F31310	122.7	124.2	126.3	55.3	62.6	56.6	1.16618e-05	2.13868
A0A5P1FHT3	Histone_H2A_C domain-containing protein OS=Asparagus officinalis OX=4686 GN=A4U43_C02F1850 PE=4 SV=1	A4U43_C02F1850	125.2	106.8	122.9	47.7	50.2	68.4	0.00196334	2.1341
A0A5P1EUK8	Histone H2B OS=Asparagus officinalis OX=4686 GN=A4U43_C05F3800 PE=3 SV=1	A4U43_C05F3800	110.4	138.3	109.8	67.4	46.1	56.3	0.00499637	2.11131
A0A5P1FVG6	Uncharacterized protein OS=Asparagus officinalis OX=4686 GN=A4U43_C01F35750 PE=3 SV=1	A4U43_C01F35750	125.7	111.6	125.3	55.9	60.3	57.2	0.00019618	2.09112
A0A2I0B3B0	SUMO-activating enzyme subunit OS=Apostasia shenzhenica OX=1088818 GN=SAE2 PE=3 SV=1	SAE2	108.9	85.5	99.4	35.1	65.3	40.1	0.0114883	2.0911
A0A2I0BDV5	Tubulin alpha chain OS=Apostasia shenzhenica OX=1088818 GN=AXF42_Ash010392 PE=3 SV=1	AXF42_Ash010392	113.7	126	114.8	62.2	45.5	62	0.000816892	2.08898
Q9S888	Chaperonin 60 beta chain (Fragment) OS=Narcissus pseudonarcissus OX=39639 PE=1 SV=1		134.4	149.4	133.7	65.7	73.5	60.7	0.000331416	2.08854
A0A2I0VQB0	Calnexin like 1 OS=Dendrobium catenatum OX=906689 GN=CNX1 PE=3 SV=1	CNX1	112.1	107.9	115.3	55.4	51.5	53.9	1.79208e-05	2.0852
A0A5P1FIY6	TRASH domain-containing protein OS=Asparagus officinalis OX=4686 GN=A4U43_C02F16480 PE=3 SV=1	A4U43_C02F16480	130.7	102.8	128.6	62.6	47.1	64.2	0.00394037	2.08223
A0A2I0WQC3	Tubulin beta chain OS=Dendrobium catenatum OX=906689 GN=TUBB1 PE=3 SV=1	TUBB1	134.5	115.5	134.7	60.8	65	59.1	0.000543909	2.08058
V5JD67	M-type thioredoxin protein 1 OS=Dendrobium officinale OX=142615 GN=TRXm1 PE=2 SV=1	TRXm1	107.6	110.7	107.6	59.2	47	51.4	0.00011194	2.06789
A0A5P1FS52	FACT complex subunit SSRP1 OS=Asparagus officinalis OX=4686 GN=A4U43_C01F22510 PE=3 SV=1	A4U43_C01F22510	102.4	101.6	96.4	46.9	51.9	47.2	3.19411e-05	2.05753
A0A5P1EVQ3	FAS1 domain-containing protein OS=Asparagus officinalis OX=4686 GN=A4U43_C05F20860 PE=3 SV=1	A4U43_C05F20860	117.4	81.3	115	64.3	30.9	57.8	0.0259291	2.05033
A0A2I0BCV7	Zinc finger CCCH domain-containing protein 53 OS=Apostasia shenzhenica OX=1088818 GN=AXF42_Ash020526 PE=4 SV=1	AXF42_Ash020526	107	90.3	105.8	48.4	52.4	48.8	0.000756604	2.02607
A0A5P1FGW2	Uncharacterized protein OS=Asparagus officinalis OX=4686 GN=A4U43_C03F20910 PE=4 SV=1	A4U43_C03F20910	119.1	121.2	116.6	48.9	66.3	61.2	0.000351649	2.02324
A0A2I0VE33	17.9 kDa class II heat shock protein OS=Dendrobium catenatum OX=906689 GN=HSP17.9-D PE=3 SV=1	HSP17.9-D	110.5	109.1	108.1	55.1	55	52.1	1.36185e-06	2.02035
A0A5P1FP53	Nop domain-containing protein OS=Asparagus officinalis OX=4686 GN=A4U43_C02F19120 PE=3 SV=1	A4U43_C02F19120	115.4	103.8	114.3	51.4	62.6	51.2	0.000443633	2.01877
A0A5P1F768	Ribosomal protein L15 OS=Asparagus officinalis OX=4686 GN=A4U43_C04F33050 PE=3 SV=1	A4U43_C04F33050	118.1	117.7	118.5	60.7	55	60.1	5.25434e-06	2.01536
A0A5P1F7S7	Isoleucyl-tRNA synthetase OS=Asparagus officinalis OX=4686 GN=A4U43_C04F20590 PE=3 SV=1	A4U43_C04F20590	116	119.1	117.3	61.6	54.2	59.1	1.4822e-05	2.01487
A0A5P1FLL2	Ribosomal_L28e domain-containing protein OS=Asparagus officinalis OX=4686 GN=A4U43_C01F3120 PE=3 SV=1	A4U43_C01F3120	119.7	115.5	121.5	66.6	47.1	63.5	0.000688342	2.01298
A0A5P1E384	TPR_REGION domain-containing protein OS=Asparagus officinalis OX=4686 GN=A4U43_C10F2780 PE=3 SV=1	A4U43_C10F2780	128.3	108.2	129.3	62.6	57	62.2	0.000990478	2.0121
A0A2I0X1B5	Peroxisomal membrane protein 11C OS=Dendrobium catenatum OX=906689 GN=PEX11C PE=3 SV=1	PEX11C	126.3	132	109	61.1	67.2	54.4	0.00142439	2.0104
A0A2I0X540	Small nuclear ribonucleoprotein E OS=Dendrobium catenatum OX=906689 GN=MA16_Dca009492 PE=3 SV=1	MA16_Dca009492	102.2	99.4	107.5	47.9	48.5	57.6	0.000193926	2.00714
A0A0A7LWL0	Heat shock 70 kDa protein, mitochondrial-like protein OS=Albuca bracteata OX=82047 GN=HSP70-4 PE=2 SV=1	HSP70-4	124.4	96.3	125.7	59.9	57.5	55.2	0.00392786	2.00695
A0A5P1EXJ4	BTB domain-containing protein OS=Asparagus officinalis OX=4686 GN=A4U43_C05F16900 PE=4 SV=1	A4U43_C05F16900	79.7	95	74.6	177.8	159.8	161.5	0.000580307	0.499499
A0A2I0XHG5	Eukaryotic translation initiation factor 5B OS=Dendrobium catenatum OX=906689 GN=infB PE=4 SV=1	infB	76.7	105.7	74	187.2	142.8	184.1	0.00806458	0.498736
A0A2I0W3F9	Pyruvate kinase OS=Dendrobium catenatum OX=906689 GN=MA16_Dca010316 PE=3 SV=1	MA16_Dca010316	79.5	85.3	80.3	156.8	175.6	159.2	0.000184965	0.498576
A0A5P1E9G1	Uncharacterized protein OS=Asparagus officinalis OX=4686 GN=A4U43_C07F4490 PE=4 SV=1	A4U43_C07F4490	79.8	84.2	82.6	163.8	181	150.5	0.000746298	0.49788
A0A2I0VWZ6	Pectate lyase OS=Dendrobium catenatum OX=906689 GN=MA16_Dca006968 PE=3 SV=1	MA16_Dca006968	70.1	75.6	74.1	139.1	159.2	143.6	0.000301397	0.497398
A0A2I0W1U0	Pectinesterase OS=Dendrobium catenatum OX=906689 GN=PME2.1 PE=3 SV=1	PME2.1	77.7	80.7	75.9	149.8	169.7	151.7	0.000262346	0.497241
A0A2I0XCQ9	Probable 6-phosphogluconolactonase OS=Dendrobium catenatum OX=906689 GN=MA16_Dca003448 PE=3 SV=1	MA16_Dca003448	73.1	79.3	73.5	153.1	153.2	148.7	6.7649e-06	0.496484
A0A5P1ERS7	Uncharacterized protein OS=Asparagus officinalis OX=4686 GN=A4U43_C05F10650 PE=3 SV=1	A4U43_C05F10650	72.3	79.9	70.9	155.2	150.7	144.3	5.68302e-05	0.495558
A0A5P1EC44	Sucrose synthase OS=Asparagus officinalis OX=4686 GN=A4U43_C07F14170 PE=3 SV=1	A4U43_C07F14170	69.5	53.3	70.2	128.4	104.4	156.7	0.0152163	0.495507
A0A5P1EK35	Uncharacterized protein OS=Asparagus officinalis OX=4686 GN=A4U43_C06F6540 PE=4 SV=1	A4U43_C06F6540	74.5	83.1	73.7	156.7	157.6	153.1	1.8512e-05	0.494865
A0A2H9ZS09	Phosphomethylpyrimidine synthase, chloroplastic OS=Apostasia shenzhenica OX=1088818 GN=THIC PE=3 SV=1	THIC	65.6	100.4	70.1	166.6	132.4	178.9	0.0103674	0.494036
A0A2I0VRE2	GLTP domain-containing protein OS=Dendrobium catenatum OX=906689 GN=MA16_Dca009028 PE=4 SV=1	MA16_Dca009028	66.3	82.2	56.6	171.6	101.4	143.4	0.0315785	0.492555
A0A5P1FJC7	Peroxidase OS=Asparagus officinalis OX=4686 GN=A4U43_C02F7190 PE=3 SV=1	A4U43_C02F7190	92.3	81.7	88.3	169.8	197.1	166.9	0.000859582	0.491383
Q207T5	NAD(P)H dehydrogenase (quinone) OS=Gymnadenia conopsea OX=59324 PE=2 SV=1		78	84.4	79.4	168.3	165.9	158.7	1.7675e-05	0.490566
A0A2I0A515	Uncharacterized protein OS=Apostasia shenzhenica OX=1088818 GN=AXF42_Ash017971 PE=3 SV=1	AXF42_Ash017971	83.8	107.5	84.9	178.8	207.1	177.7	0.00148294	0.490064
A0A5P1FRT0	UDPGT domain-containing protein OS=Asparagus officinalis OX=4686 GN=A4U43_C01F21920 PE=3 SV=1	A4U43_C01F21920	63.4	70.9	67.3	136	144.6	135	4.44366e-05	0.485082
A0A5P1FV05	NmrA domain-containing protein OS=Asparagus officinalis OX=4686 GN=A4U43_C01F27080 PE=4 SV=1	A4U43_C01F27080	57.7	55.2	60	129.8	108.3	120.2	0.000632196	0.482557
A0A2I0AHX2	Heat shock 70 kDa protein 17 OS=Apostasia shenzhenica OX=1088818 GN=HSP70-17 PE=4 SV=1	HSP70-17	77	72.2	77.3	152.2	160.3	157.7	9.71166e-06	0.48171
A0A5P1EG13	Uncharacterized protein OS=Asparagus officinalis OX=4686 GN=A4U43_C07F30470 PE=3 SV=1	A4U43_C07F30470	78.1	67.9	79.1	143.5	177	147.2	0.00194581	0.481291
A0A5P1E6K0	Protein-methionine-S-oxide reductase OS=Asparagus officinalis OX=4686 GN=A4U43_C09F9160 PE=3 SV=1	A4U43_C09F9160	77.2	83.1	76.3	166.6	167.4	159	1.52621e-05	0.479919
A0A2I0VQ03	Purple acid phosphatase OS=Dendrobium catenatum OX=906689 GN=PAP PE=4 SV=1	PAP	83.2	92.2	86.6	171.2	211.3	165.5	0.00287626	0.478102
A0A5P1FL09	Epimerase domain-containing protein OS=Asparagus officinalis OX=4686 GN=A4U43_C01F1890 PE=4 SV=1	A4U43_C01F1890	80.1	103	85.4	187.6	197.7	178.5	0.000374842	0.476233
A0A2I0W933	Uncharacterized protein OS=Dendrobium catenatum OX=906689 GN=MA16_Dca006758 PE=4 SV=1	MA16_Dca006758	72.7	64.5	69.7	153.7	133.1	147.8	0.000321936	0.47607
A0A513ZRZ0	Isoflavone reductase (Fragment) OS=Polianthes tuberosa OX=82206 PE=2 SV=1		58.8	54.5	62.5	130.7	112.9	126.1	0.000372491	0.475521
A0A2I0AR94	PLAT domain-containing protein OS=Apostasia shenzhenica OX=1088818 GN=AXF42_Ash019288 PE=4 SV=1	AXF42_Ash019288	86.7	110.3	87.6	193.9	217.4	188.9	0.000845955	0.474175
A0A5P1FHF8	Inorganic diphosphatase OS=Asparagus officinalis OX=4686 GN=A4U43_C02F7550 PE=3 SV=1	A4U43_C02F7550	74.9	88.1	76.2	168.2	177.4	163.6	0.000103412	0.469756
A0A2U8ZTY0	Aldehyde dehydrogenase 2B4 OS=Crocus sativus OX=82528 GN=ALDH2B4 PE=2 SV=1	ALDH2B4	86.1	74.8	89.7	150.9	238.5	144.6	0.0368027	0.469288
A0A0A1ETJ8	4-coumarate:CoA ligase-like protein OS=Albuca bracteata OX=82047 GN=4CL2 PE=2 SV=1	4CL2	72.2	101.5	76.7	183.1	169.6	181.6	0.000712227	0.468651
A0A5P1E9S7	Beta-galactosidase OS=Asparagus officinalis OX=4686 GN=A4U43_C09F10500 PE=3 SV=1	A4U43_C09F10500	59.5	72.9	64.6	148.1	136.6	136.9	0.000161267	0.467268
A0A5P1EC22	AB hydrolase-1 domain-containing protein OS=Asparagus officinalis OX=4686 GN=A4U43_C07F14830 PE=4 SV=1	A4U43_C07F14830	72.3	66.1	79	140.5	165.1	160.1	0.000589667	0.466824
A0A5P1F1N5	UMP-CMP kinase OS=Asparagus officinalis OX=4686 GN=A4U43_C04F17550 PE=3 SV=1	A4U43_C04F17550	74.1	88.1	69.6	168.2	159.9	169.1	0.00014858	0.466211
A0A2I0X7Q8	Ferredoxin--nitrite reductase, chloroplastic OS=Dendrobium catenatum OX=906689 GN=NIR1 PE=3 SV=1	NIR1	79.7	95.9	91.5	182.2	221.9	170.3	0.00329853	0.465007
A0A2I0B4K8	ADP-ribosylation factor 1 OS=Apostasia shenzhenica OX=1088818 GN=ARF1 PE=3 SV=1	ARF1	76.7	75.8	76.7	161.9	174.5	157.6	6.43909e-05	0.463968
A0A5P1E7W0	Peroxidase OS=Asparagus officinalis OX=4686 GN=A4U43_C09F1920 PE=3 SV=1	A4U43_C09F1920	79.9	94.1	80.9	173.1	215.9	161.3	0.00461473	0.463202
A0A2I0WHF1	Mitochondrial phosphate carrier protein 3, mitochondrial OS=Dendrobium catenatum OX=906689 GN=MPT3 PE=3 SV=1	MPT3	67.5	78.5	73	168.5	115.5	192.9	0.0203499	0.459216
A0A5P1E5G5	Uncharacterized protein OS=Asparagus officinalis OX=4686 GN=A4U43_C09F5200 PE=4 SV=1	A4U43_C09F5200	73.2	70.7	75.3	156.3	180	141.3	0.00161381	0.458961
A0A5P1E067	ADH_N domain-containing protein OS=Asparagus officinalis OX=4686 GN=A4U43_C10F1790 PE=4 SV=1	A4U43_C10F1790	66.4	93.9	73.4	183	142.3	185.9	0.00477369	0.45716
A0A5P1FS76	AMP-binding domain-containing protein OS=Asparagus officinalis OX=4686 GN=A4U43_C01F26130 PE=4 SV=1	A4U43_C01F26130	76.7	89.6	76.1	186.1	180.7	164.5	0.000252682	0.456239
E4W4Z9	Peroxidase OS=Doritis pulcherrima x Phalaenopsis hybrid cultivar OX=577493 PE=2 SV=1		80.9	86.9	81.4	181.9	188.3	176.9	1.29878e-05	0.455493
A0A5P1EDX4	Catalase-rel domain-containing protein OS=Asparagus officinalis OX=4686 GN=A4U43_C07F21960 PE=4 SV=1	A4U43_C07F21960	76.1	87.4	76	156.2	217.9	154.6	0.0104046	0.452998
A0A5P1F6D1	Uncharacterized protein OS=Asparagus officinalis OX=4686 GN=A4U43_C03F1200 PE=3 SV=1	A4U43_C03F1200	47	66.3	48.3	120.7	110.5	126.7	0.00111547	0.451523
A0A2I0BGT8	Phospholipase C OS=Apostasia shenzhenica OX=1088818 GN=AXF42_Ash004506 PE=4 SV=1	AXF42_Ash004506	76.8	89.4	80.7	179.8	218.9	153	0.00646209	0.447526
A0A5P1FWD0	Glutathione peroxidase OS=Asparagus officinalis OX=4686 GN=A4U43_C01F34250 PE=3 SV=1	A4U43_C01F34250	81.2	67.6	81.2	159.8	195.2	159.9	0.00167233	0.446689
H2CLX7	Pectinesterase OS=Allium sativum OX=4682 PE=2 SV=1		65.3	59.4	64.4	135.2	149.4	140.5	6.46053e-05	0.444837
A0A2I0WVC1	Nudix hydrolase 3 OS=Dendrobium catenatum OX=906689 GN=NUDT3 PE=4 SV=1	NUDT3	78.8	97	78.1	182	218.6	171.5	0.0024201	0.443804
A0A2I0WPG6	Tricetin 3',4',5'-O-trimethyltransferase OS=Dendrobium catenatum OX=906689 GN=OMT2 PE=3 SV=1	OMT2	77.8	91.4	78.4	195.7	187.6	174.7	0.000164646	0.443728
A0A5P1EJQ4	Uncharacterized protein OS=Asparagus officinalis OX=4686 GN=A4U43_C06F5420 PE=3 SV=1	A4U43_C06F5420	77.2	93.1	76.8	173.2	220.6	166.3	0.00430835	0.441171
Q9M471	Phosphoenolpyruvate carboxylase (Fragment) OS=Dendrobium fimbriatum OX=117953 GN=ppc PE=2 SV=1	ppc	69.1	75.8	72.1	157.5	161.7	173.4	5.74404e-05	0.44052
A0A5P1FMR1	Alpha-mannosidase OS=Asparagus officinalis OX=4686 GN=A4U43_C02F12190 PE=3 SV=1	A4U43_C02F12190	65.8	71.5	68.3	151.7	160.8	154.4	1.03387e-05	0.440351
A0A5P1F9J2	LigB domain-containing protein OS=Asparagus officinalis OX=4686 GN=A4U43_C04F29600 PE=3 SV=1	A4U43_C04F29600	73.1	81.4	72	177.9	164.7	172	3.79111e-05	0.440148
A0A2I0B3S8	36.4 kDa proline-rich protein OS=Apostasia shenzhenica OX=1088818 GN=TPRP-F1 PE=4 SV=1	TPRP-F1	74.9	61	77.7	157.2	160.6	168.8	0.000125874	0.438964
A0A2I0WDU0	Pectinesterase OS=Dendrobium catenatum OX=906689 GN=MA16_Dca011981 PE=3 SV=1	MA16_Dca011981	59.1	66.6	61.5	130.1	163	133.4	0.0017246	0.438921
A0A2I0AUE7	Uncharacterized protein OS=Apostasia shenzhenica OX=1088818 GN=AXF42_Ash001262 PE=3 SV=1	AXF42_Ash001262	80.9	77	71.2	187.8	154	181	0.000791875	0.438217
A0A5P1EXR5	GLTP domain-containing protein OS=Asparagus officinalis OX=4686 GN=A4U43_C04F740 PE=4 SV=1	A4U43_C04F740	63.8	71.8	67	153.4	162.4	152.4	2.32033e-05	0.432721
A0A5P1EZQ4	Uncharacterized protein OS=Asparagus officinalis OX=4686 GN=A4U43_C04F7790 PE=3 SV=1	A4U43_C04F7790	72.3	80.1	73	173.7	178	170.2	7.96181e-06	0.431884
Q8RVW2	Aldehyde dehydrogenase (Fragment) OS=Allium cepa OX=4679 PE=2 SV=1		75	75.4	75.6	181.4	153.8	188.8	0.000735859	0.431298
A0A2I0A1I1	Nudix hydrolase 3 OS=Apostasia shenzhenica OX=1088818 GN=NUDT3 PE=4 SV=1	NUDT3	74.8	102.9	77.4	192.8	212.2	187.3	0.000661033	0.430694
S4T630	Plasma membrane intrinsic protein (Fragment) OS=Gladiolus hybrid cultivar OX=263601 GN=PIP1 PE=3 SV=1	PIP1	75.8	83.9	78.8	184	183.6	187	2.20316e-06	0.43004
A0A5P1F0X4	Uncharacterized protein OS=Asparagus officinalis OX=4686 GN=A4U43_C04F7880 PE=4 SV=1	A4U43_C04F7880	69.5	85.8	73.2	184.2	168.2	179.7	0.000122772	0.429431
A0A5P1EJL3	Uncharacterized protein OS=Asparagus officinalis OX=4686 GN=A4U43_C06F4010 PE=3 SV=1	A4U43_C06F4010	67	89.5	68.1	190.7	190	144.2	0.00419392	0.427891
A0A5P1ESV4	Uncharacterized protein OS=Asparagus officinalis OX=4686 GN=A4U43_C05F19640 PE=3 SV=1	A4U43_C05F19640	67.1	83.4	80.1	182.9	189.9	167.2	0.000247442	0.427037
A0A1R3L7F1	Uncharacterized protein OS=Asparagus officinalis OX=4686 GN=A4U43_UnF1920 PE=3 SV=1	A4U43_UnF1920	87.7	63.6	91.4	156.3	224.3	188.2	0.00718885	0.426688
A0A2I0BFT3	Vacuolar-processing enzyme OS=Apostasia shenzhenica OX=1088818 GN=AXF42_Ash003313 PE=3 SV=1	AXF42_Ash003313	68.3	66.7	64.4	148.1	172.2	151.4	0.000285725	0.422726
A0A2I0WZ60	Aldehyde dehydrogenase family 2 member B7, mitochondrial OS=Dendrobium catenatum OX=906689 GN=ALDH2B7 PE=3 SV=1	ALDH2B7	73.4	71.7	72.9	188.3	154.7	174.8	0.000515842	0.421012
A0A2I0A8L8	Protein transport protein Sec61 subunit beta OS=Apostasia shenzhenica OX=1088818 GN=AXF42_Ash008128 PE=3 SV=1	AXF42_Ash008128	72.6	68.3	78.4	165.7	181.3	174.1	4.79552e-05	0.420841
A0A5P1F851	Uncharacterized protein OS=Asparagus officinalis OX=4686 GN=A4U43_C03F4870 PE=4 SV=1	A4U43_C03F4870	73.4	69.3	78.1	168.5	188.2	168.2	0.000138942	0.420652
A0A5P1ENE9	Pept_C1 domain-containing protein OS=Asparagus officinalis OX=4686 GN=A4U43_C06F4060 PE=3 SV=1	A4U43_C06F4060	76.3	83.6	77.6	171.5	223.1	170.3	0.00340296	0.420428
A0A2I0AG88	NADP-dependent malic enzyme OS=Apostasia shenzhenica OX=1088818 GN=AXF42_Ash000424 PE=3 SV=1	AXF42_Ash000424	71.2	68.2	72.9	168.9	179.5	158	0.000103176	0.419234
A0A5P1EJF9	Peroxidase OS=Asparagus officinalis OX=4686 GN=A4U43_C06F2290 PE=3 SV=1	A4U43_C06F2290	91.2	105.8	86.3	218.8	251.2	210.9	0.000629862	0.416067
A0A1L3GY95	Putative cinnamoyl-CoA reductase 4 OS=Freesia hybrid cultivar OX=867926 PE=2 SV=1		72.5	66.1	76.4	180.1	155.2	182.6	0.000399599	0.415138
A0A1R3L7N5	Uncharacterized protein OS=Asparagus officinalis OX=4686 GN=A4U43_UnF790 PE=4 SV=1	A4U43_UnF790	75.7	84.8	72.1	190.8	187.2	183	1.5496e-05	0.414617
A0A6B9VLV0	Isopentenyl-diphosphate Delta-isomerase OS=Narcissus tazetta subsp. chinensis OX=391288 GN=IDI PE=2 SV=1	IDI	71.2	80.5	73.2	180.3	192.1	170.5	0.000102029	0.414257
A0A5P1FHH9	Alpha-MPP OS=Asparagus officinalis OX=4686 GN=A4U43_C02F7770 PE=3 SV=1	A4U43_C02F7770	76.8	78	80.1	164.2	216	187	0.00180198	0.41414
A0A5P1EV80	Uncharacterized protein OS=Asparagus officinalis OX=4686 GN=A4U43_C05F28930 PE=3 SV=1	A4U43_C05F28930	67.1	59.6	69.2	149.8	163.8	161.9	5.97976e-05	0.411987
A0A5P1FUT4	CTP_transf_like domain-containing protein OS=Asparagus officinalis OX=4686 GN=A4U43_C01F32440 PE=4 SV=1	A4U43_C01F32440	62.9	75.7	67.2	137.1	203	161.8	0.00728542	0.410042
A0A2I0X279	Lysosomal alpha-mannosidase OS=Dendrobium catenatum OX=906689 GN=MA16_Dca004028 PE=4 SV=1	MA16_Dca004028	64	80.5	60.6	156.5	207.5	136.9	0.0108389	0.409463
A0A5P1FV09	RING-CH-type domain-containing protein OS=Asparagus officinalis OX=4686 GN=A4U43_C01F34600 PE=3 SV=1	A4U43_C01F34600	68.8	107.8	71.5	166.8	211.5	228.3	0.00580126	0.409001
A0A5P1EJ68	Carboxypeptidase OS=Asparagus officinalis OX=4686 GN=A4U43_C06F2970 PE=3 SV=1	A4U43_C06F2970	60.1	80.7	62	183.9	149.4	164.1	0.00120026	0.40772
A0A2I0XCQ3	Putative inactive purple acid phosphatase 29 OS=Dendrobium catenatum OX=906689 GN=PAP29 PE=4 SV=1	PAP29	68.4	73.3	65.9	179.6	155.5	176.7	0.000212502	0.405627
A0A2I0W7G8	Aspartic proteinase OS=Dendrobium catenatum OX=906689 GN=RAP PE=3 SV=1	RAP	68.3	69.3	70.4	155.3	191.1	169.4	0.000598803	0.403257
A0A2I0W2Q7	5-methyltetrahydropteroyltriglutamate--homocysteine S-methyltransferase OS=Dendrobium catenatum OX=906689 GN=METE PE=3 SV=1	METE	72.4	75.1	73.6	177.8	193.4	177.3	3.39201e-05	0.403099
A0A5P1FTT1	Uncharacterized protein OS=Asparagus officinalis OX=4686 GN=A4U43_C01F13790 PE=4 SV=1	A4U43_C01F13790	77.8	85.2	78.7	192.3	232	175.6	0.00211178	0.4029
A0A5P1EMS1	V-type proton ATPase subunit F OS=Asparagus officinalis OX=4686 GN=A4U43_C06F1620 PE=3 SV=1	A4U43_C06F1620	68.3	61.2	69.6	161.5	157.9	175.5	7.86668e-05	0.402303
A0A5P1EGD6	S-(hydroxymethyl)glutathione dehydrogenase OS=Asparagus officinalis OX=4686 GN=A4U43_C07F19970 PE=3 SV=1	A4U43_C07F19970	64.9	62.1	68	158.5	172.2	154.7	6.485e-05	0.401731
A0A2I0W269	Betaine aldehyde dehydrogenase 1, chloroplastic OS=Dendrobium catenatum OX=906689 GN=ALDH10A8 PE=3 SV=1	ALDH10A8	74.4	73.8	76.2	176.6	195.6	186.5	3.58944e-05	0.401647
A0A2I0W9D2	Xyloglucan endotransglucosylase/hydrolase OS=Dendrobium catenatum OX=906689 GN=XTH23 PE=3 SV=1	XTH23	57.9	42.9	57.4	131.5	118.2	144.9	0.000996489	0.400912
A0A5P1FWF8	Folate gamma-glutamyl hydrolase OS=Asparagus officinalis OX=4686 GN=A4U43_C01F34750 PE=3 SV=1	A4U43_C01F34750	76.1	70.9	74.3	158.5	210.5	187.1	0.0017931	0.39795
A0A5P1ET42	Uncharacterized protein OS=Asparagus officinalis OX=4686 GN=A4U43_C05F19990 PE=4 SV=1	A4U43_C05F19990	63.6	69.4	70.8	169.9	171.7	173.3	1.75246e-06	0.395805
A0A068ERY8	Isoflavone reductase-like protein OS=Dendrobium officinale OX=142615 PE=2 SV=1		54.4	52.1	55.3	135.3	129.9	144.6	4.71513e-05	0.394827
A0A2I0V7P7	Pectinesterase OS=Dendrobium catenatum OX=906689 GN=PME12 PE=3 SV=1	PME12	60	57.8	62.2	152	147.6	158.9	1.23583e-05	0.392585
A0A2I0AJN6	Catalase OS=Apostasia shenzhenica OX=1088818 GN=CAT2 PE=3 SV=1	CAT2	72.8	71.4	73.8	180.7	196.1	181.3	2.39493e-05	0.390611
A0A2I0WSZ9	Peroxidase OS=Dendrobium catenatum OX=906689 GN=MA16_Dca000120 PE=3 SV=1	MA16_Dca000120	71.3	57.8	72.8	176.3	174.2	167.9	4.03633e-05	0.389468
A0A5P1FIZ2	V-type proton ATPase subunit C OS=Asparagus officinalis OX=4686 GN=A4U43_C03F30000 PE=3 SV=1	A4U43_C03F30000	70.9	78.6	75.6	181.6	222.9	175	0.00146103	0.388438
A0A5P1EWD9	Uncharacterized protein OS=Asparagus officinalis OX=4686 GN=A4U43_C05F23360 PE=4 SV=1	A4U43_C05F23360	68.3	83.6	69.6	169.4	234.5	173.6	0.00534765	0.38355
A0A5P1EE51	Beta-hexosaminidase OS=Asparagus officinalis OX=4686 GN=A4U43_C07F2980 PE=3 SV=1	A4U43_C07F2980	76.1	79.2	74.6	174.1	240.8	184.7	0.00402247	0.383422
A0A2I0AAA7	Tropinone reductase like OS=Apostasia shenzhenica OX=1088818 GN=AXF42_Ash019103 PE=4 SV=1	AXF42_Ash019103	63	64.9	55	148.7	150.2	178.9	0.000669117	0.382796
Q677C4	Pollen-specific protein (Fragment) OS=Hyacinthus orientalis OX=82025 PE=2 SV=1		66	102.2	64.6	212.9	194.1	203	0.000729392	0.381639
A0A2I0W4G9	Peroxidase OS=Dendrobium catenatum OX=906689 GN=MA16_Dca008676 PE=3 SV=1	MA16_Dca008676	73.5	81.8	73.9	196.8	210.9	197.8	1.86965e-05	0.37853
A0A5P1E065	Plastocyanin-like domain-containing protein OS=Asparagus officinalis OX=4686 GN=A4U43_C10F2920 PE=3 SV=1	A4U43_C10F2920	69.4	74.2	69.4	178.6	213.5	171.2	0.000886188	0.378129
A0A2I0AET2	Alpha-mannosidase OS=Apostasia shenzhenica OX=1088818 GN=AXF42_Ash016181 PE=3 SV=1	AXF42_Ash016181	67.2	63.8	70.8	177.4	169.6	188.5	4.48906e-05	0.376844
A0A5P1F830	5-methyltetrahydropteroyltriglutamate--homocysteine S-methyltransferase OS=Asparagus officinalis OX=4686 GN=A4U43_C03F4670 PE=3 SV=1	A4U43_C03F4670	70.8	77.5	71.9	190.7	202.6	191.5	9.89658e-06	0.376539
A0A5P1ERW3	Uncharacterized protein OS=Asparagus officinalis OX=4686 GN=A4U43_C06F18830 PE=4 SV=1	A4U43_C06F18830	63	91.9	63.5	209	173.8	197.7	0.00102331	0.376227
A0A0P0KGH4	Chalcone-flavonone isomerase family protein OS=Albuca bracteata OX=82047 GN=CHI PE=2 SV=1	CHI	56.2	90.5	56.2	206	134.9	201.5	0.0116189	0.374078
A0A5P1F580	PCI domain-containing protein OS=Asparagus officinalis OX=4686 GN=A4U43_C04F32650 PE=3 SV=1	A4U43_C04F32650	53.3	99.2	57.7	212.4	120.5	230.9	0.0337329	0.372827
A0A2I0W2K4	Cannabidiolic acid synthase-like 1 OS=Dendrobium catenatum OX=906689 GN=CBDAS2 PE=3 SV=1	CBDAS2	45.5	68.5	45.3	153.6	142.8	131.2	0.000883322	0.372544
A0A2H9ZZW8	Betaine aldehyde dehydrogenase 2, mitochondrial OS=Apostasia shenzhenica OX=1088818 GN=ALDH10A9 PE=3 SV=1	ALDH10A9	72.6	76.2	71.3	198.2	189.4	206	1.56129e-05	0.370788
A0A2I0VXY6	Phosphoenolpyruvate carboxylase OS=Dendrobium catenatum OX=906689 GN=PPCC PE=3 SV=1	PPCC	75.8	92.9	71.7	208.3	244.3	200.2	0.000792724	0.36826
A0A5P1ES47	5-methyltetrahydropteroyltriglutamate--homocysteine S-methyltransferase OS=Asparagus officinalis OX=4686 GN=A4U43_C05F16880 PE=3 SV=1	A4U43_C05F16880	71.1	87.8	69.7	207.4	214.4	199	5.78426e-05	0.368235
A0A2H9ZW81	Glutaredoxin-dependent peroxiredoxin OS=Apostasia shenzhenica OX=1088818 GN=PRXIIE-2 PE=3 SV=1	PRXIIE-2	74.9	96.5	79	206.5	244.5	230.2	0.000371645	0.367587
A0A5P1F9U8	Uncharacterized protein OS=Asparagus officinalis OX=4686 GN=A4U43_C03F11690 PE=3 SV=1	A4U43_C03F11690	64	66.2	59.2	168.6	168.9	179.2	1.13033e-05	0.366557
A0A2I0WJD3	Beta-hexosaminidase OS=Dendrobium catenatum OX=906689 GN=HEXO1 PE=3 SV=1	HEXO1	66.1	84.3	63.7	188.7	205.8	191.4	0.000122521	0.365421
A0A2I0VIL9	Glutamine synthetase OS=Dendrobium catenatum OX=906689 GN=GLN1-1 PE=3 SV=1	GLN1-1	68.9	70.5	69.4	175	215.2	181.8	0.000622659	0.365035
A0A5P1FSV8	Uncharacterized protein OS=Asparagus officinalis OX=4686 GN=A4U43_C01F27660 PE=4 SV=1	A4U43_C01F27660	64.7	63.5	65.6	161.6	186.5	183.9	0.000141883	0.364286
A0A5P1F7L2	Alpha-galactosidase OS=Asparagus officinalis OX=4686 GN=A4U43_C04F34590 PE=3 SV=1	A4U43_C04F34590	63.5	74.9	63.4	180.1	201.6	173.2	0.000230651	0.363669
A0A2I0ACS2	Malate dehydrogenase OS=Apostasia shenzhenica OX=1088818 GN=MMDH PE=3 SV=1	MMDH	69.8	100.4	69	212.1	256.8	189.9	0.00325635	0.363084
A0A5P1EM04	5-methyltetrahydropteroyltriglutamate--homocysteine S-methyltransferase OS=Asparagus officinalis OX=4686 GN=A4U43_C07F33400 PE=3 SV=1	A4U43_C07F33400	68	75	67.2	189.5	197.7	194.2	3.5347e-06	0.361541
A0A2I0W1S7	Xyloglucan endotransglucosylase/hydrolase OS=Dendrobium catenatum OX=906689 GN=XTH23 PE=3 SV=1	XTH23	57	67.4	58.3	164.5	189.7	158.5	0.00040391	0.356349
A0A2I0B5Q8	Aldehyde dehydrogenase family 2 member B7, mitochondrial OS=Apostasia shenzhenica OX=1088818 GN=ALDH2B7 PE=3 SV=1	ALDH2B7	69.3	69.4	70.8	192.5	205	192.8	6.7805e-06	0.354904
A0A5P1FAA5	Str_synth domain-containing protein OS=Asparagus officinalis OX=4686 GN=A4U43_C03F13340 PE=3 SV=1	A4U43_C03F13340	74.5	78	72.1	198.4	225	210.2	6.56107e-05	0.354482
A0A5P1EK50	Uncharacterized protein OS=Asparagus officinalis OX=4686 GN=A4U43_C07F38320 PE=4 SV=1	A4U43_C07F38320	68.1	69.4	72.1	203.1	202	194.3	1.71839e-06	0.349683
A0A5P1EH90	Uncharacterized protein OS=Asparagus officinalis OX=4686 GN=A4U43_C07F21790 PE=4 SV=1	A4U43_C07F21790	76.6	79.8	76.6	208.7	258.2	213.4	0.000705045	0.342496
A0A2I0X4H5	Lipocln_cytosolic_FA-bd_dom domain-containing protein OS=Dendrobium catenatum OX=906689 GN=MA16_Dca006117 PE=3 SV=1	MA16_Dca006117	61	82.7	59.7	198.2	216.5	186.5	0.000321184	0.338323
A0A5P1EZ42	Fn3_like domain-containing protein OS=Asparagus officinalis OX=4686 GN=A4U43_C04F7800 PE=3 SV=1	A4U43_C04F7800	65.9	59	68.6	168.5	225.1	184.9	0.00166996	0.334486
A0A2I0WXQ5	Uncharacterized protein OS=Dendrobium catenatum OX=906689 GN=MA16_Dca013842 PE=3 SV=1	MA16_Dca013842	61.4	66.7	63.9	196.2	187.1	194.5	2.24936e-06	0.332295
D9IFM4	MADS box transcription factor 10 OS=Oncidium hybrid cultivar OX=141207 GN=MADS10 PE=2 SV=1	MADS10	59.3	73.4	58.7	191.9	194.6	190.5	1.30848e-05	0.331716
A0A2I0X3X3	Alpha-galactosidase OS=Dendrobium catenatum OX=906689 GN=MA16_Dca019278 PE=3 SV=1	MA16_Dca019278	55.8	62.6	58.3	174.5	197	162	0.000337506	0.331209
A0A2I0X113	AAA domain-containing protein OS=Dendrobium catenatum OX=906689 GN=MA16_Dca013036 PE=4 SV=1	MA16_Dca013036	61	59.9	63.1	154.7	243.5	161.6	0.0117834	0.328689
A0A2H9ZU54	Malic enzyme OS=Apostasia shenzhenica OX=1088818 GN=MODA PE=3 SV=1	MODA	60.8	68.6	61.9	199.3	188.8	196.6	5.06704e-06	0.327176
Q2WE96	Unspecific 9/13 divinyl ether synthase OS=Allium sativum OX=4682 GN=des1 PE=2 SV=1	des1	73.1	77.8	72.2	216.5	245.2	221.2	7.1445e-05	0.326695
A0A2I0VGZ5	MYST-like histone acetyltransferase 2 OS=Dendrobium catenatum OX=906689 GN=HAG5 PE=4 SV=1	HAG5	67.4	84.5	68.3	216.2	266.1	203.8	0.00143638	0.320944
A0A5P1EFW5	Peroxidase OS=Asparagus officinalis OX=4686 GN=A4U43_C07F29320 PE=3 SV=1	A4U43_C07F29320	57.9	48.5	63	171.7	164.8	199.5	0.00043277	0.316045
A0A5P1FJK0	LRRNT_2 domain-containing protein OS=Asparagus officinalis OX=4686 GN=A4U43_C02F11960 PE=4 SV=1	A4U43_C02F11960	64.2	52.8	62.6	157.9	235	192.9	0.00388549	0.306589
Q1JUJ3	Acyltransferase OS=Iris hollandica OX=35876 GN=Ih3AT2 PE=2 SV=1	Ih3AT2	59.8	66.3	59.6	211.9	208.8	185.3	8.62425e-05	0.306436
A0A5P1FDP0	Uncharacterized protein OS=Asparagus officinalis OX=4686 GN=A4U43_C03F25280 PE=3 SV=1	A4U43_C03F25280	56.4	86.4	59	223.9	207.8	230.1	0.000193941	0.304926
A0A5P1FCY2	Uncharacterized protein OS=Asparagus officinalis OX=4686 GN=A4U43_C03F14780 PE=4 SV=1	A4U43_C03F14780	70.1	56.3	72.3	196	257.9	199.5	0.00184799	0.304102
A0A5J6ANM0	Aldehyde dehydrogenase OS=Crocus sativus OX=82528 GN=ALDH10A PE=2 SV=1	ALDH10A	66	65.4	68.9	206.2	243.3	213.9	0.000169537	0.301929
A0A2I0AI89	Nodulin-like domain-containing protein OS=Apostasia shenzhenica OX=1088818 GN=AXF42_Ash003888 PE=4 SV=1	AXF42_Ash003888	59.6	69.1	63.9	197.3	244.2	208.9	0.000444946	0.296125
A0A5P1FEI7	Amine oxidase OS=Asparagus officinalis OX=4686 GN=A4U43_C03F15410 PE=3 SV=1	A4U43_C03F15410	52.5	78.7	54.2	214.5	192.2	222.7	0.000285651	0.294566
A0A2H9ZZY9	Peroxidase OS=Apostasia shenzhenica OX=1088818 GN=PER65 PE=3 SV=1	PER65	56.9	69.2	57.4	222.3	206	207.4	2.15746e-05	0.288658
A0A5P1E9N6	Uncharacterized protein OS=Asparagus officinalis OX=4686 GN=A4U43_C07F4010 PE=4 SV=1	A4U43_C07F4010	54.8	80.8	55.3	229.4	208.2	228.3	0.000135777	0.28668
A0A5P1FPZ4	Fn3_like domain-containing protein OS=Asparagus officinalis OX=4686 GN=A4U43_C02F21830 PE=3 SV=1	A4U43_C02F21830	63.9	65.1	63.8	201.7	278.5	193.2	0.00411695	0.286308
A0A5P1EVY4	Uncharacterized protein OS=Asparagus officinalis OX=4686 GN=A4U43_C05F31750 PE=3 SV=1	A4U43_C05F31750	47.5	93.5	48	276.8	134.5	251.3	0.0271921	0.28524
A0A2I0WHT8	Endoglucanase OS=Dendrobium catenatum OX=906689 GN=MA16_Dca015749 PE=3 SV=1	MA16_Dca015749	54	40.2	56.2	166.9	179.1	182.7	5.34329e-05	0.284471
Q5YJR3	Pathogenesis-related protein OS=Hyacinthus orientalis OX=82025 PE=2 SV=1		44.8	52.2	48	181.5	156.6	173	8.86718e-05	0.283702
A0A2I0V749	L-ascorbate oxidase like OS=Dendrobium catenatum OX=906689 GN=Bp10 PE=3 SV=1	Bp10	58.3	61.4	58.9	197	231.8	201.1	0.000166866	0.283537
Q9LLC2	Xyloglucan endotransglucosylase/hydrolase OS=Asparagus officinalis OX=4686 GN=AoXET2 PE=2 SV=1	AoXET2	59.7	60.7	56	211.1	213.4	198.8	6.17267e-06	0.28301
A0A5P1EA03	Asparagine synthetase [glutamine-hydrolyzing] OS=Asparagus officinalis OX=4686 GN=A4U43_C07F6930 PE=4 SV=1	A4U43_C07F6930	54.9	61.2	54.4	196.5	220.3	192.7	8.04509e-05	0.279737
A0A5P1FB17	Fn3_like domain-containing protein OS=Asparagus officinalis OX=4686 GN=A4U43_C03F1850 PE=3 SV=1	A4U43_C03F1850	57.9	59.1	57.9	217.3	212.9	202	4.79823e-06	0.276653
A0A2I0B748	GDSL esterase/lipase OS=Apostasia shenzhenica OX=1088818 GN=AXF42_Ash005511 PE=3 SV=1	AXF42_Ash005511	53	66	56.1	203.5	248.5	181.7	0.00159026	0.276314
A0A5P1EK05	NmrA domain-containing protein OS=Asparagus officinalis OX=4686 GN=A4U43_C06F6450 PE=4 SV=1	A4U43_C06F6450	49.1	40.2	54.3	155.4	205.2	165.6	0.00126012	0.2729
A0A2I0VR93	Peroxidase OS=Dendrobium catenatum OX=906689 GN=PER51 PE=3 SV=1	PER51	53.6	58.6	54.6	196.4	198.4	220.7	4.66891e-05	0.270999
A0A2I0W6G0	14 kDa proline-rich protein DC2.15 OS=Dendrobium catenatum OX=906689 GN=MA16_Dca007244 PE=4 SV=1	MA16_Dca007244	67.5	67.2	63.6	191.8	322.3	218.6	0.0110379	0.270643
A0A2I0V6Q0	AB hydrolase-1 domain-containing protein OS=Dendrobium catenatum OX=906689 GN=MA16_Dca028103 PE=4 SV=1	MA16_Dca028103	45.3	50.3	50.9	188.8	173.4	184.7	1.11139e-05	0.267873
A0A5P1FII8	Uncharacterized protein OS=Asparagus officinalis OX=4686 GN=A4U43_C02F7460 PE=3 SV=1	A4U43_C02F7460	48.5	64.4	53.2	213.9	212.1	195.9	3.35285e-05	0.267085
A0A5P1FE78	Aldedh domain-containing protein OS=Asparagus officinalis OX=4686 GN=A4U43_C03F30650 PE=3 SV=1	A4U43_C03F30650	57.5	67	61.7	221.5	254.7	226.5	8.70575e-05	0.264978
A0A5P1FBM4	Purple acid phosphatase OS=Asparagus officinalis OX=4686 GN=A4U43_C03F20190 PE=3 SV=1	A4U43_C03F20190	57.7	65.7	57.1	211.1	265.8	205.3	0.00100964	0.264585
A0A2I0VD06	Protein P21 OS=Dendrobium catenatum OX=906689 GN=MA16_Dca028149 PE=4 SV=1	MA16_Dca028149	63.1	104.9	61.5	246.7	390.9	233.4	0.0150817	0.26349
A0A3G1GZK3	Aldehyde dehydrogenase OS=Crocus sativus OX=82528 PE=2 SV=1		56.8	61.8	58.3	219.8	235.3	218.7	7.56347e-06	0.262541
A0A2H9ZS86	Putative inactive purple acid phosphatase 29 OS=Apostasia shenzhenica OX=1088818 GN=PAP29 PE=4 SV=1	PAP29	59.3	78.2	59.4	226.8	304.1	221.6	0.00250072	0.261661
A0A2I0AY45	Glutathione S-transferase U16 OS=Apostasia shenzhenica OX=1088818 GN=GSTU16 PE=4 SV=1	GSTU16	50.2	47.1	54.7	200	186.2	203.1	1.33469e-05	0.257933
A0A2I0WXH3	Glutathione S-transferase F10 OS=Dendrobium catenatum OX=906689 GN=GSTF10 PE=4 SV=1	GSTF10	51.6	64	54.3	216.8	245.7	200	0.000291183	0.256453
A0A1R3L7D4	Uncharacterized protein OS=Asparagus officinalis OX=4686 GN=A4U43_UnF2050 PE=4 SV=1	A4U43_UnF2050	50.8	37.7	51.3	173	186.2	194.9	5.88399e-05	0.252301
A0A2I0A658	Putative beta-D-xylosidase 6 OS=Apostasia shenzhenica OX=1088818 GN=BXL6 PE=3 SV=1	BXL6	48.7	75.7	49.9	228.2	235.5	234.9	4.35515e-05	0.249499
A0A5P1E1I4	Amine oxidase OS=Asparagus officinalis OX=4686 GN=A4U43_C10F1240 PE=3 SV=1	A4U43_C10F1240	57.4	72.9	58.9	233.5	293.1	239.3	0.000606477	0.24703
A0A5P1EUX1	Peroxidase OS=Asparagus officinalis OX=4686 GN=A4U43_C05F27500 PE=3 SV=1	A4U43_C05F27500	43	42.2	45.7	185.4	152.8	194.1	0.000447217	0.245914
A0A2I0W1G9	Patatin OS=Dendrobium catenatum OX=906689 GN=MA16_Dca015369 PE=3 SV=1	MA16_Dca015369	54.1	71.8	56.4	255.9	282.5	244.7	8.90651e-05	0.232793
A0A5P1EEE9	Uncharacterized protein OS=Asparagus officinalis OX=4686 GN=A4U43_C07F23870 PE=3 SV=1	A4U43_C07F23870	57.9	76.7	57.8	252.2	345.8	242.6	0.00297808	0.228884
A0A2I0WKN4	Cysteine synthase OS=Dendrobium catenatum OX=906689 GN=RCS1 PE=3 SV=1	RCS1	59	73.9	57.5	271.4	337.7	263.2	0.000711369	0.218274
A0A5P1EH60	Endoglucanase OS=Asparagus officinalis OX=4686 GN=A4U43_C07F27130 PE=3 SV=1	A4U43_C07F27130	36	42.8	40	184.3	171.6	191.7	2.08705e-05	0.216947
A0A2I0X575	Peroxidase OS=Dendrobium catenatum OX=906689 GN=PER72 PE=3 SV=1	PER72	45.8	52	47.4	224.1	231.4	223.1	6.35148e-07	0.21397
A0A2I0VZE3	Peroxidase OS=Dendrobium catenatum OX=906689 GN=PER51 PE=3 SV=1	PER51	43.2	41.1	43.6	212.2	182.2	220.9	0.000158465	0.207866
A0A2I0V9J4	Beta-D-xylosidase 4 OS=Dendrobium catenatum OX=906689 GN=BXL4 PE=3 SV=1	BXL4	40.8	41.5	43.2	191.4	197.4	217	3.26477e-05	0.207164
A0A5P1EBT4	AB hydrolase-1 domain-containing protein OS=Asparagus officinalis OX=4686 GN=A4U43_C07F14090 PE=4 SV=1	A4U43_C07F14090	44.8	71.2	47.4	249.3	315.7	231.1	0.00145925	0.205251
A0A5P1EJL4	Uncharacterized protein OS=Asparagus officinalis OX=4686 GN=A4U43_C07F29850 PE=3 SV=1	A4U43_C07F29850	63.8	59.3	65.9	265.6	352.2	312.8	0.000596972	0.203095
Q677C6	Esterase/lipase/thioesterase (Fragment) OS=Hyacinthus orientalis OX=82025 PE=2 SV=1		51.2	58.5	47	251.1	292.3	229.7	0.000387834	0.20269
A0A2I0WCL3	Tetraketide alpha-pyrone reductase 1 OS=Dendrobium catenatum OX=906689 GN=TKPR1 PE=4 SV=1	TKPR1	44.4	64.9	40.4	262.5	255.9	240.8	3.38554e-05	0.197181
A0A5P1FEQ6	Peroxidase OS=Asparagus officinalis OX=4686 GN=A4U43_C03F12700 PE=3 SV=1	A4U43_C03F12700	47.5	52.3	49.9	248.6	280.9	254.7	2.95926e-05	0.190895
A0A2I0WB99	Glutathione S-transferase U18 OS=Dendrobium catenatum OX=906689 GN=GSTU18 PE=3 SV=1	GSTU18	35.9	60.2	38.7	303.9	134.4	298.4	0.0232875	0.182978
A0A5P1EAZ9	Uncharacterized protein OS=Asparagus officinalis OX=4686 GN=A4U43_C09F15720 PE=4 SV=1	A4U43_C09F15720	46.9	51	46.1	247.2	291.8	248.4	0.000130076	0.18288
A0A5P1F920	NAD(P)H dehydrogenase (quinone) OS=Asparagus officinalis OX=4686 GN=A4U43_C03F8960 PE=3 SV=1	A4U43_C03F8960	45.1	53.6	45.4	257.1	289.5	243.6	0.000101317	0.182359
A0A2I0A9R5	Putative alpha-glucosidase OS=Apostasia shenzhenica OX=1088818 GN=AXF42_Ash010167 PE=3 SV=1	AXF42_Ash010167	40.1	53.5	40.9	272.2	324.2	268.5	0.000192467	0.155509
A0A2I0WFB9	Putative beta-D-xylosidase 7 OS=Dendrobium catenatum OX=906689 GN=BXL7 PE=3 SV=1	BXL7	36.5	43.7	38.7	266.9	292.4	278.4	6.27269e-06	0.141936
A0A2I0VXW4	Beta-glucosidase 1 OS=Dendrobium catenatum OX=906689 GN=BGLU1 PE=3 SV=1	BGLU1	30.5	68.5	32.9	316	454.1	321.9	0.00237842	0.120788
A0A2I0X6X5	Endo-1,3(4)-beta-glucanase OS=Dendrobium catenatum OX=906689 GN=MA16_Dca010057 PE=3 SV=1	MA16_Dca010057	31.7	36.4	35.8	291.7	413.9	300.9	0.00156714	0.103229
A0A2I0B390	Basic 7S globulin OS=Apostasia shenzhenica OX=1088818 GN=BG PE=4 SV=1	BG	34	38.7	34.6	290.8	434.5	320.3	0.00204194	0.102621
A0A2I0XE62	Peroxidase OS=Dendrobium catenatum OX=906689 GN=MA16_Dca002014 PE=3 SV=1	MA16_Dca002014	27.9	45.7	28.1	350.7	478.1	327.9	0.00172029	0.0879225
A0A1R3L6W8	Uncharacterized protein OS=Asparagus officinalis OX=4686 GN=A4U43_UnF4210 PE=3 SV=1	A4U43_UnF4210	24	36.2	26.1	315.8	364.6	333	3.09044e-05	0.0851589
A0A2I0ARP7	Polyamine oxidase OS=Apostasia shenzhenica OX=1088818 GN=PAO PE=4 SV=1	PAO	24.1	32.3	26.4	320.8	512.5	369.1	0.00292763	0.0688623
A0A5P1FTZ3	Uncharacterized protein OS=Asparagus officinalis OX=4686 GN=A4U43_C01F29260 PE=3 SV=1	A4U43_C01F29260	19.6	26.8	19.1	365.9	618.1	370.7	0.00670768	0.0483502
A0A2I0W6N5	Polyamine oxidase OS=Dendrobium catenatum OX=906689 GN=PAO PE=4 SV=1	PAO	16.6	10.2	14.9	391.9	712.2	371.3	0.0123525	0.0282635

## Sheet: IOC_IEC
Accession	Description	Gene Name	IOC-1	IOC-2	IOC-3	IEC-1	IEC-2	IEC-3	P-value	FC
A0A2H9ZSK5	BTB/POZ domain-containing protein OS=Apostasia shenzhenica OX=1088818 GN=AXF42_Ash020026 PE=4 SV=1	AXF42_Ash020026	319.9	474.4	298.3	64.9	47.8	69.8	0.00557361	5.98685
A0A1R3L6W8	Uncharacterized protein OS=Asparagus officinalis OX=4686 GN=A4U43_UnF4210 PE=3 SV=1	A4U43_UnF4210	168.2	130.8	171.1	24	36.2	26.1	0.00069425	5.44728
A0A2I0X575	Peroxidase OS=Dendrobium catenatum OX=906689 GN=PER72 PE=3 SV=1	PER72	228	220.4	210	45.8	52	47.4	6.54516e-06	4.53444
A0A5P1F2L4	Peroxidase OS=Asparagus officinalis OX=4686 GN=A4U43_C04F19070 PE=3 SV=1	A4U43_C04F19070	250.9	415.9	251	67.3	63.1	80.3	0.012972	4.35596
A0A5P1EK05	NmrA domain-containing protein OS=Asparagus officinalis OX=4686 GN=A4U43_C06F6450 PE=4 SV=1	A4U43_C06F6450	183.2	238.1	181.6	49.1	40.2	54.3	0.00129407	4.19847
A0A5P1EUX1	Peroxidase OS=Asparagus officinalis OX=4686 GN=A4U43_C05F27500 PE=3 SV=1	A4U43_C05F27500	170.8	201.1	172	43	42.2	45.7	0.000158962	4.15508
A0A2I0V9J4	Beta-D-xylosidase 4 OS=Dendrobium catenatum OX=906689 GN=BXL4 PE=3 SV=1	BXL4	174.4	163.7	182	40.8	41.5	43.2	1.63098e-05	4.14422
A0A5P1EH60	Endoglucanase OS=Asparagus officinalis OX=4686 GN=A4U43_C07F27130 PE=3 SV=1	A4U43_C07F27130	150.3	177.2	148.6	36	42.8	40	0.000230127	4.00758
A0A2I0WFB9	Putative beta-D-xylosidase 7 OS=Dendrobium catenatum OX=906689 GN=BXL7 PE=3 SV=1	BXL7	166.9	131.1	167	36.5	43.7	38.7	0.000684048	3.91085
A0A5P1FV05	NmrA domain-containing protein OS=Asparagus officinalis OX=4686 GN=A4U43_C01F27080 PE=4 SV=1	A4U43_C01F27080	194.4	244.7	186.9	57.7	55.2	60	0.0011512	3.62059
A0A5P1F7E6	Uncharacterized protein OS=Asparagus officinalis OX=4686 GN=A4U43_C03F4880 PE=4 SV=1	A4U43_C03F4880	180.4	271.2	186.5	59	58.7	64.4	0.00662061	3.50412
A0A513ZRZ0	Isoflavone reductase (Fragment) OS=Polianthes tuberosa OX=82206 PE=2 SV=1		186.3	233	177.5	58.8	54.5	62.5	0.00127699	3.39477
A0A2I0ARP7	Polyamine oxidase OS=Apostasia shenzhenica OX=1088818 GN=PAO PE=4 SV=1	PAO	104.6	64	112.4	24.1	32.3	26.4	0.0121925	3.39372
A0A1R3L7D4	Uncharacterized protein OS=Asparagus officinalis OX=4686 GN=A4U43_UnF2050 PE=4 SV=1	A4U43_UnF2050	156	143.5	171.1	50.8	37.7	51.3	0.000270415	3.36624
A0A2I0VZE3	Peroxidase OS=Dendrobium catenatum OX=906689 GN=PER51 PE=3 SV=1	PER51	138.3	141.5	148.3	43.2	41.1	43.6	5.13757e-06	3.34715
Q5YJR3	Pathogenesis-related protein OS=Hyacinthus orientalis OX=82025 PE=2 SV=1		151.3	179.6	151.9	44.8	52.2	48	0.000299488	3.32966
A0A5P1FEQ6	Peroxidase OS=Asparagus officinalis OX=4686 GN=A4U43_C03F12700 PE=3 SV=1	A4U43_C03F12700	157.6	138.3	163.9	47.5	52.3	49.9	0.000189721	3.07148
A0A5P1FTZ3	Uncharacterized protein OS=Asparagus officinalis OX=4686 GN=A4U43_C01F29260 PE=3 SV=1	A4U43_C01F29260	70.9	49.3	76.7	19.6	26.8	19.1	0.00730962	3.00611
A0A2I0AY45	Glutathione S-transferase U16 OS=Apostasia shenzhenica OX=1088818 GN=GSTU16 PE=4 SV=1	GSTU16	151.4	151	151.4	50.2	47.1	54.7	1.39377e-06	2.98553
A0A1R3L5I3	Uncharacterized protein OS=Asparagus officinalis OX=4686 GN=A4U43_UnF10220 PE=4 SV=1	A4U43_UnF10220	172.6	195.9	177.2	66.7	49.9	68.9	0.000208906	2.94178
A0A2I0X6X5	Endo-1,3(4)-beta-glucanase OS=Dendrobium catenatum OX=906689 GN=MA16_Dca010057 PE=3 SV=1	MA16_Dca010057	107.8	83.3	110.8	31.7	36.4	35.8	0.00171579	2.90568
A0A5P1EAZ9	Uncharacterized protein OS=Asparagus officinalis OX=4686 GN=A4U43_C09F15720 PE=4 SV=1	A4U43_C09F15720	149.8	119.7	145.2	46.9	51	46.1	0.000681152	2.87986
A0A5P1FNR2	Alpha-L-fucosidase OS=Asparagus officinalis OX=4686 GN=A4U43_C01F12330 PE=3 SV=1	A4U43_C01F12330	197.7	259.9	190.6	76.9	79.3	73.6	0.00321033	2.82071
A0A2I0WCL3	Tetraketide alpha-pyrone reductase 1 OS=Dendrobium catenatum OX=906689 GN=TKPR1 PE=4 SV=1	TKPR1	144.9	136.9	137.1	44.4	64.9	40.4	0.000365501	2.79826
A0A5P1F6D1	Uncharacterized protein OS=Asparagus officinalis OX=4686 GN=A4U43_C03F1200 PE=3 SV=1	A4U43_C03F1200	138.3	174.6	138.1	47	66.3	48.3	0.00210836	2.79084
A0A5P1FII8	Uncharacterized protein OS=Asparagus officinalis OX=4686 GN=A4U43_C02F7460 PE=3 SV=1	A4U43_C02F7460	154	146.1	153.8	48.5	64.4	53.2	5.83623e-05	2.73269
A0A5P1FB17	Fn3_like domain-containing protein OS=Asparagus officinalis OX=4686 GN=A4U43_C03F1850 PE=3 SV=1	A4U43_C03F1850	184.6	117.9	173	57.9	59.1	57.9	0.00822429	2.7187
A0A2I0X3X3	Alpha-galactosidase OS=Dendrobium catenatum OX=906689 GN=MA16_Dca019278 PE=3 SV=1	MA16_Dca019278	163.6	159.6	153.8	55.8	62.6	58.3	8.58929e-06	2.69949
A0A5P1E1Y2	Alpha-galactosidase OS=Asparagus officinalis OX=4686 GN=A4U43_C10F10710 PE=3 SV=1	A4U43_C10F10710	171.2	216.9	167.9	72.7	58.9	80.6	0.00254375	2.62017
A0A5P1FN33	Carboxypeptidase OS=Asparagus officinalis OX=4686 GN=A4U43_C01F8410 PE=3 SV=1	A4U43_C01F8410	162.7	203	164.2	63.7	68.8	70.5	0.00122565	2.61034
A0A2I0WHT8	Endoglucanase OS=Dendrobium catenatum OX=906689 GN=MA16_Dca015749 PE=3 SV=1	MA16_Dca015749	129.4	122.2	130.8	54	40.2	56.2	0.000167549	2.54255
A0A2I0ABV6	Histone H2B.2 OS=Apostasia shenzhenica OX=1088818 GN=AXF42_Ash002013 PE=3 SV=1	AXF42_Ash002013	232.8	248.4	221.1	88.5	99.5	88.5	8.32353e-05	2.53996
A0A5P1FEI7	Amine oxidase OS=Asparagus officinalis OX=4686 GN=A4U43_C03F15410 PE=3 SV=1	A4U43_C03F15410	157.8	148.9	156.3	52.5	78.7	54.2	0.000483292	2.4973
A0A2I0ACY5	Clathrin interactor EPSIN 2 OS=Apostasia shenzhenica OX=1088818 GN=EPSIN2 PE=4 SV=1	EPSIN2	227.6	196.2	232.1	97.5	80	89.1	0.000466894	2.46024
A0A2I0A9R5	Putative alpha-glucosidase OS=Apostasia shenzhenica OX=1088818 GN=AXF42_Ash010167 PE=3 SV=1	AXF42_Ash010167	116.8	92.8	117.8	40.1	53.5	40.9	0.00225244	2.4342
A0A2I0A195	Isoflavone reductase-like protein OS=Apostasia shenzhenica OX=1088818 GN=AXF42_Ash014222 PE=4 SV=1	AXF42_Ash014222	153.7	183.5	153.5	67.2	65.5	69.5	0.00066232	2.42681
A0A2I0XE62	Peroxidase OS=Dendrobium catenatum OX=906689 GN=MA16_Dca002014 PE=3 SV=1	MA16_Dca002014	87.6	67.5	91.3	27.9	45.7	28.1	0.00698859	2.42281
A0A5P1E7G4	Peroxidase OS=Asparagus officinalis OX=4686 GN=A4U43_C09F13900 PE=3 SV=1	A4U43_C09F13900	209.3	171.2	218.9	82	67.1	98.3	0.00237638	2.4228
A0A5P1FBT7	Uncharacterized protein OS=Asparagus officinalis OX=4686 GN=A4U43_C03F2780 PE=4 SV=1	A4U43_C03F2780	130.3	161.2	127.4	62.1	59.1	55.3	0.00182488	2.37337
A0A068ERY8	Isoflavone reductase-like protein OS=Dendrobium officinale OX=142615 PE=2 SV=1		130.9	136.8	113.5	54.4	52.1	55.3	0.000489819	2.356
A0A2I0W9D2	Xyloglucan endotransglucosylase/hydrolase OS=Dendrobium catenatum OX=906689 GN=XTH23 PE=3 SV=1	XTH23	115.4	129.7	127.5	57.9	42.9	57.4	0.000420041	2.35525
A0A2I0W1S7	Xyloglucan endotransglucosylase/hydrolase OS=Dendrobium catenatum OX=906689 GN=XTH23 PE=3 SV=1	XTH23	148.4	129.2	148.3	57	67.4	58.3	0.000349331	2.33114
A0A2I0W6N5	Polyamine oxidase OS=Dendrobium catenatum OX=906689 GN=PAO PE=4 SV=1	PAO	32	24.6	39.7	16.6	10.2	14.9	0.0187338	2.30935
A0A3G1GZK3	Aldehyde dehydrogenase OS=Crocus sativus OX=82528 PE=2 SV=1		143.4	125.7	137.9	56.8	61.8	58.3	0.000146436	2.30073
A0A5P1EFW5	Peroxidase OS=Asparagus officinalis OX=4686 GN=A4U43_C07F29320 PE=3 SV=1	A4U43_C07F29320	122.3	119	139.9	57.9	48.5	63	0.000806806	2.2503
A0A5P1EJ68	Carboxypeptidase OS=Asparagus officinalis OX=4686 GN=A4U43_C06F2970 PE=3 SV=1	A4U43_C06F2970	144.2	179.9	131	60.1	80.7	62	0.00629384	2.24408
A0A2I0W1X1	Beta-xylosidase/alpha-L-arabinofuranosidase 2 OS=Dendrobium catenatum OX=906689 GN=Xyl2 PE=3 SV=1	Xyl2	154.8	176.5	148.1	73.6	72.6	71.8	0.000531064	2.19908
A0A2I0V6Q0	AB hydrolase-1 domain-containing protein OS=Dendrobium catenatum OX=906689 GN=MA16_Dca028103 PE=4 SV=1	MA16_Dca028103	106.9	106	104.8	45.3	50.3	50.9	6.96397e-06	2.1686
A0A5P1FJK0	LRRNT_2 domain-containing protein OS=Asparagus officinalis OX=4686 GN=A4U43_C02F11960 PE=4 SV=1	A4U43_C02F11960	132.6	111.1	145.7	64.2	52.8	62.6	0.00282848	2.16815
A0A2I0VR93	Peroxidase OS=Dendrobium catenatum OX=906689 GN=PER51 PE=3 SV=1	PER51	114.6	121.7	122.5	53.6	58.6	54.6	2.63053e-05	2.15108
A0A5P1EC44	Sucrose synthase OS=Asparagus officinalis OX=4686 GN=A4U43_C07F14170 PE=3 SV=1	A4U43_C07F14170	128.7	156.3	129.1	69.5	53.3	70.2	0.00230658	2.1456
A0A5P1FLZ8	Glutaredoxin-dependent peroxiredoxin OS=Asparagus officinalis OX=4686 GN=A4U43_C01F4530 PE=3 SV=1	A4U43_C01F4530	163.6	194.9	165.9	88	66.6	90.7	0.00181075	2.13779
A0A5P1EMS1	V-type proton ATPase subunit F OS=Asparagus officinalis OX=4686 GN=A4U43_C06F1620 PE=3 SV=1	A4U43_C06F1620	139.9	141.8	141.5	68.3	61.2	69.6	9.80071e-06	2.12557
A0A2I0V7P7	Pectinesterase OS=Dendrobium catenatum OX=906689 GN=PME12 PE=3 SV=1	PME12	127.4	130.9	121.6	60	57.8	62.2	2.41507e-05	2.11056
Q207T5	NAD(P)H dehydrogenase (quinone) OS=Gymnadenia conopsea OX=59324 PE=2 SV=1		176.8	167.7	155.5	78	84.4	79.4	0.00018449	2.06782
A0A2I0A658	Putative beta-D-xylosidase 6 OS=Apostasia shenzhenica OX=1088818 GN=BXL6 PE=3 SV=1	BXL6	125.1	105.6	129.7	48.7	75.7	49.9	0.00570474	2.0677
Q677C6	Esterase/lipase/thioesterase (Fragment) OS=Hyacinthus orientalis OX=82025 PE=2 SV=1		109	95.9	118.2	51.2	58.5	47	0.00160182	2.0619
A0A5P1E9S7	Beta-galactosidase OS=Asparagus officinalis OX=4686 GN=A4U43_C09F10500 PE=3 SV=1	A4U43_C09F10500	129.1	150.5	126.4	59.5	72.9	64.6	0.00124295	2.06091
A0A5P1FRA5	Aldo_ket_red domain-containing protein OS=Asparagus officinalis OX=4686 GN=A4U43_C01F7180 PE=3 SV=1	A4U43_C01F7180	128.1	152.1	127.5	64.9	64.9	68.4	0.00103585	2.05701
A0A2I0AXP4	Methylenetetrahydrofolate reductase OS=Apostasia shenzhenica OX=1088818 GN=AXF42_Ash008355 PE=3 SV=1	AXF42_Ash008355	159.9	180.7	131.9	75.5	76.4	78.7	0.00471094	2.049
Q1JUJ3	Acyltransferase OS=Iris hollandica OX=35876 GN=Ih3AT2 PE=2 SV=1	Ih3AT2	127.7	120.3	127.7	59.8	66.3	59.6	4.3736e-05	2.02316
A0A2I0AF76	Fasciclin-like arabinogalactan protein 8 OS=Apostasia shenzhenica OX=1088818 GN=FLA8 PE=3 SV=1	FLA8	178.5	183	163.1	88.6	79.8	91.5	0.000225088	2.01847
A0A5P1E811	Glycosyltransferase OS=Asparagus officinalis OX=4686 GN=A4U43_C09F14720 PE=3 SV=1	A4U43_C09F14720	60.2	66.6	61.6	122.7	138.5	119.7	0.000475639	0.494618
A0A2I0X3D3	CCHC-type domain-containing protein OS=Dendrobium catenatum OX=906689 GN=MA16_Dca005406 PE=4 SV=1	MA16_Dca005406	54	67.7	53.9	113.6	143.2	98.5	0.0125686	0.49423
A0A2I0B966	Uncharacterized protein OS=Apostasia shenzhenica OX=1088818 GN=AXF42_Ash009570 PE=4 SV=1	AXF42_Ash009570	62.1	56.7	64.6	146.8	131.7	102	0.00795203	0.481997
A0A5P1EW03	Uncharacterized protein OS=Asparagus officinalis OX=4686 GN=A4U43_C05F31950 PE=3 SV=1	A4U43_C05F31950	53.6	53.9	43.2	96.5	130.4	91.9	0.011392	0.47271
A0A2I0AGF8	Fructokinase-2 OS=Apostasia shenzhenica OX=1088818 GN=FRK2 PE=4 SV=1	FRK2	50.9	56.8	49.6	110	131.8	106.2	0.00154637	0.452011
A0A5P1FUH8	Acyl-CoA_dh_M domain-containing protein OS=Asparagus officinalis OX=4686 GN=A4U43_C01F31320 PE=4 SV=1	A4U43_C01F31320	58.3	50.6	61.3	123.2	133.3	123.8	0.000105478	0.447541
A0A5P1FK74	Histone H2B OS=Asparagus officinalis OX=4686 GN=A4U43_C02F1740 PE=3 SV=1	A4U43_C02F1740	58.7	64.6	61.7	139.1	136.2	141.9	5.22679e-06	0.443432
A0A5P1FVA7	ACOX domain-containing protein OS=Asparagus officinalis OX=4686 GN=A4U43_C01F31310 PE=3 SV=1	A4U43_C01F31310	53.9	50.3	60.3	122.7	124.2	126.3	2.34993e-05	0.440782
A0A5P1FB45	NADH:ubiquinone reductase (non-electrogenic) OS=Asparagus officinalis OX=4686 GN=A4U43_C03F8440 PE=3 SV=1	A4U43_C03F8440	36.6	36.5	38.9	84.9	87.1	84	2.40646e-06	0.4375
A0A5P1FHH7	6-phosphogluconate dehydrogenase, decarboxylating OS=Asparagus officinalis OX=4686 GN=A4U43_C02F10430 PE=3 SV=1	A4U43_C02F10430	57.3	55.3	58.9	124.7	143	125.9	0.000248088	0.435722
O49901	Zeta-carotene desaturase, chloroplastic/chromoplastic OS=Narcissus pseudonarcissus OX=39639 GN=ZDS1 PE=2 SV=1	ZDS1	43	41.7	43.3	98.7	122.6	94.5	0.00203282	0.40532
A0A2I0VUZ0	Ubiquinol oxidase OS=Dendrobium catenatum OX=906689 GN=AOX1A PE=3 SV=1	AOX1A	32.1	64.2	31.5	92.1	115.3	124.6	0.00933329	0.38494
