# Supplementary material for: Integrated Proteomic and Metabolomic Analyses Provide Insights Into Acquisition of Embryogenic Ability in Agapanthus praecox
Source: Front Plant Sci. 2022 May 18;13:858065. doi: 10.3389/fpls.2022.858065 (PMC9158531; doi:10.3389/fpls.2022.858065)
Supplement: Supplementary file 5 [file Table_5.XLSX]

## Sheet:  KEGG enrichment
id	Classification_level1	Classification_level2	term	protein	ListHits	ListTotal	PopHits	PopTotal	pvalue	padj	Enrichment_score
ko00710	Metabolism	Energy metabolism	Carbon fixation in photosynthetic organisms	A0A5P1E3R7,A0A2I0BGG2	2	12	183	17857	0.00644365	0.0193309	16.2632
ko00680	Metabolism	Energy metabolism	Methane metabolism	A0A5P1E3R7,A0A2I0BGG2,A0A2I0W583,A0A2I0X2I8	4	12	129	17857	1.23024e-06	1.66082e-05	46.1421
ko00030	Metabolism	Carbohydrate metabolism	Pentose phosphate pathway	A0A5P1E3R7,A0A2I0BGG2,A0A2I0WNF0,A0A2I0B8R1	4	12	106	17857	5.59725e-07	1.51126e-05	56.1541
ko00051	Metabolism	Carbohydrate metabolism	Fructose and mannose metabolism	A0A5P1E3R7,A0A2I0BGG2	2	12	128	17857	0.00321023	0.0108345	23.2513
ko00010	Metabolism	Carbohydrate metabolism	Glycolysis / Gluconeogenesis	A0A5P1E3R7,A0A2I0BGG2,A0A2I0W583,A0A2I0WNF0,A0A2I0X2I8	5	12	358	17857	2.22184e-06	1.99966e-05	20.7833
ko00982	Metabolism	Xenobiotics biodegradation and metabolism	Drug metabolism - cytochrome P450	A0A2I0W583,A0A2I0X2I8	2	12	243	17857	0.0111253	0.0273075	12.2476
ko00980	Metabolism	Xenobiotics biodegradation and metabolism	Metabolism of xenobiotics by cytochrome P450	A0A2I0W583,A0A2I0X2I8	2	12	280	17857	0.0145767	0.0327977	10.6292
ko00071	Metabolism	Lipid metabolism	Fatty acid degradation	A0A2I0W583,A0A2I0X2I8	2	12	126	17857	0.00311263	0.0108345	23.6204
ko00626	Metabolism	Xenobiotics biodegradation and metabolism	Naphthalene degradation	A0A2I0W583,A0A2I0X2I8	2	12	24	17857	0.000113324	0.000764938	124.007
ko00350	Metabolism	Amino acid metabolism	Tyrosine metabolism	A0A2I0W583,A0A2I0X2I8	2	12	117	17857	0.00269122	0.0108345	25.4373
ko00830	Metabolism	Metabolism of cofactors and vitamins	Retinol metabolism	A0A2I0W583,A0A2I0X2I8	2	12	334	17857	0.0203398	0.0422442	8.91068
ko00625	Metabolism	Xenobiotics biodegradation and metabolism	Chloroalkane and chloroalkene degradation	A0A2I0W583,A0A2I0X2I8	2	12	81	17857	0.00130231	0.0070325	36.7428
ko00520	Metabolism	Carbohydrate metabolism	Amino sugar and nucleotide sugar metabolism	A0A2I0WNF0,A0A5P1F6D1	2	12	202	17857	0.00779971	0.0210592	14.7335
ko00500	Metabolism	Carbohydrate metabolism	Starch and sucrose metabolism	A0A2I0WNF0,A0A5P1F6D1	2	12	376	17857	0.0253851	0.048957	7.91534
ko03010	Genetic Information Processing	Translation	Ribosome	A0A5P1EP24,A0A5P1FLL2	2	12	593	17857	0.0582989	0.0983794	5.01883
ko04010	Environmental Information Processing	Signal transduction	MAPK signaling pathway	A0A5P1E8N1	1	12	306	17857	0.187371	0.214537	4.86302
ko04915	Organismal Systems	Endocrine system	Estrogen signaling pathway	A0A5P1E8N1	1	12	212	17857	0.13356	0.176258	7.01926
ko04141	Genetic Information Processing	Folding, sorting and degradation	Protein processing in endoplasmic reticulum	A0A5P1E8N1	1	12	568	17857	0.321603	0.321603	2.61987
ko03040	Genetic Information Processing	Transcription	Spliceosome	A0A5P1E8N1	1	12	478	17857	0.277977	0.288668	3.11315
ko04612	Organismal Systems	Immune system	Antigen processing and presentation	A0A5P1E8N1	1	12	249	17857	0.155119	0.190373	5.97624
ko04213	Organismal Systems	Aging	Longevity regulating pathway - multiple species	A0A5P1E8N1	1	12	218	17857	0.13709	0.176258	6.82607
ko04144	Cellular Processes	Transport and catabolism	Endocytosis	A0A5P1E8N1	1	12	442	17857	0.259817	0.280603	3.3667
ko03430	Genetic Information Processing	Replication and repair	Mismatch repair	A0A2I0X113	1	12	116	17857	0.0752493	0.119514	12.8283
ko03030	Genetic Information Processing	Replication and repair	DNA replication	A0A2I0X113	1	12	145	17857	0.0932322	0.139848	10.2626
ko03420	Genetic Information Processing	Replication and repair	Nucleotide excision repair	A0A2I0X113	1	12	182	17857	0.11571	0.16443	8.17628
ko04142	Cellular Processes	Transport and catabolism	Lysosome	A0A2I0X279	1	12	312	17857	0.190699	0.214537	4.7695
ko00511	Metabolism	Glycan biosynthesis and metabolism	Other glycan degradation	A0A2I0X279	1	12	51	17857	0.0337492	0.0607486	29.1781
