# Supplementary material for: Integrated Proteomic and Metabolomic Analyses Provide Insights Into Acquisition of Embryogenic Ability in Agapanthus praecox
Source: Front Plant Sci. 2022 May 18;13:858065. doi: 10.3389/fpls.2022.858065 (PMC9158531; doi:10.3389/fpls.2022.858065)
Supplement: Supplementary file 6 [file Table_6.XLSX]

## Sheet: IEC_CA
ID Annotation	Annotation	in set	set	in background	background	RichFactor	p-value	-lg(p-value)	FDR correction	Matching IDs	URL
peq02010	ABC transporters	9	55	93	3592	0.0967742	8.43916e-06	5.0737	0.00050635	C00041 C00089 C00093 C00121 C00135 C00212 C00491 C01157 C03557	https://www.genome.jp/kegg-bin/show_pathway?peq02010/peq:C00041%09red/peq:C00089%09red/peq:C00093%09red/peq:C00121%09red/peq:C00135%09blue/peq:C00212%09red/peq:C00491%09red/peq:C01157%09blue/peq:C03557%09blue
peq00250	Alanine, aspartate and glutamate metabolism	5	55	28	3592	0.178571	5.26048e-05	4.27897	0.00157815	C00026 C00041 C00152 C00158 C00334	https://www.genome.jp/kegg-bin/show_pathway?peq00250/peq:C00026%09blue/peq:C00041%09red/peq:C00152%09blue/peq:C00158%09blue/peq:C00334%09red
peq00020	Citrate cycle (TCA cycle)	4	55	20	3592	0.2	0.00019879	3.70161	0.0039758	C00026 C00149 C00158 C00417	https://www.genome.jp/kegg-bin/show_pathway?peq00020/peq:C00026%09blue/peq:C00149%09blue/peq:C00158%09blue/peq:C00417%09blue
peq04122	Sulfur relay system	3	55	11	3592	0.272727	0.000514018	3.28902	0.00771027	C00041 C00097 C00979	https://www.genome.jp/kegg-bin/show_pathway?peq04122/peq:C00041%09red/peq:C00097%09red/peq:C00979%09red
peq00970	Aminoacyl-tRNA biosynthesis	5	55	52	3592	0.0961538	0.00105214	2.97793	0.0126256	C00041 C00097 C00123 C00135 C00152	https://www.genome.jp/kegg-bin/show_pathway?peq00970/peq:C00041%09red/peq:C00097%09red/peq:C00123%09blue/peq:C00135%09blue/peq:C00152%09blue
peq00410	beta-Alanine metabolism	4	55	32	3592	0.125	0.00128725	2.89034	0.0128725	C00135 C00334 C00750 C00986	https://www.genome.jp/kegg-bin/show_pathway?peq00410/peq:C00135%09blue/peq:C00334%09red/peq:C00750%09red/peq:C00986%09blue
peq00500	Starch and sucrose metabolism	4	55	37	3592	0.108108	0.00223384	2.65095	0.0191472	C00089 C00092 C00103 C00689	https://www.genome.jp/kegg-bin/show_pathway?peq00500/peq:C00089%09red/peq:C00092%09red/peq:C00103%09red/peq:C00689%09red
peq00430	Taurine and hypotaurine metabolism	3	55	22	3592	0.136364	0.00425773	2.37082	0.0319329	C00026 C00041 C00097	https://www.genome.jp/kegg-bin/show_pathway?peq00430/peq:C00026%09blue/peq:C00041%09red/peq:C00097%09red
peq00330	Arginine and proline metabolism	5	55	78	3592	0.0641026	0.00632258	2.19911	0.0421505	C00179 C00334 C00750 C00986 C01157	https://www.genome.jp/kegg-bin/show_pathway?peq00330/peq:C00179%09red/peq:C00334%09red/peq:C00750%09red/peq:C00986%09blue/peq:C01157%09blue
peq00040	Pentose and glucuronate interconversions	4	55	56	3592	0.0714286	0.0100226	1.99902	0.0601357	C00026 C00103 C00310 C00502	https://www.genome.jp/kegg-bin/show_pathway?peq00040/peq:C00026%09blue/peq:C00103%09red/peq:C00310%09red/peq:C00502%09red
peq00630	Glyoxylate and dicarboxylate metabolism	4	55	62	3592	0.0645161	0.0142287	1.84684	0.0674129	C00026 C00149 C00158 C00417	https://www.genome.jp/kegg-bin/show_pathway?peq00630/peq:C00026%09blue/peq:C00149%09blue/peq:C00158%09blue/peq:C00417%09blue
peq00230	Purine metabolism	5	55	95	3592	0.0526316	0.0142602	1.84588	0.0674129	C00130 C00212 C00294 C00366 C01762	https://www.genome.jp/kegg-bin/show_pathway?peq00230/peq:C00130%09blue/peq:C00212%09red/peq:C00294%09red/peq:C00366%09red/peq:C01762%09red
peq00270	Cysteine and methionine metabolism	4	55	63	3592	0.0634921	0.0150236	1.82323	0.0674129	C00041 C00097 C00491 C00979	https://www.genome.jp/kegg-bin/show_pathway?peq00270/peq:C00041%09red/peq:C00097%09red/peq:C00491%09red/peq:C00979%09red
peq00300	Lysine biosynthesis	3	55	35	3592	0.0857143	0.0157297	1.80328	0.0674129	C00026 C00449 C00666	https://www.genome.jp/kegg-bin/show_pathway?peq00300/peq:C00026%09blue/peq:C00449%09red/peq:C00666%09blue
peq00480	Glutathione metabolism	3	55	38	3592	0.0789474	0.0196323	1.70703	0.0785292	C00097 C00750 C05422	https://www.genome.jp/kegg-bin/show_pathway?peq00480/peq:C00097%09red/peq:C00750%09red/peq:C05422%09red
peq00650	Butanoate metabolism	3	55	42	3592	0.0714286	0.0255966	1.59182	0.0959874	C00026 C00246 C00334	https://www.genome.jp/kegg-bin/show_pathway?peq00650/peq:C00026%09blue/peq:C00246%09red/peq:C00334%09red
peq00053	Ascorbate and aldarate metabolism	3	55	50	3592	0.06	0.0401282	1.39655	0.141629	C00026 C01041 C05422	https://www.genome.jp/kegg-bin/show_pathway?peq00053/peq:C00026%09blue/peq:C01041%09blue/peq:C05422%09red
peq00710	Carbon fixation in photosynthetic organisms	2	55	23	3592	0.0869565	0.0474326	1.32392	0.149787	C00041 C00149	https://www.genome.jp/kegg-bin/show_pathway?peq00710/peq:C00041%09red/peq:C00149%09blue
peq00290	Valine, leucine and isoleucine biosynthesis	2	55	23	3592	0.0869565	0.0474326	1.32392	0.149787	C00123 C02504	https://www.genome.jp/kegg-bin/show_pathway?peq00290/peq:C00123%09blue/peq:C02504%09blue
peq00061	Fatty acid biosynthesis	3	55	56	3592	0.0535714	0.0532509	1.27367	0.157622	C00712 C02679 C06423	https://www.genome.jp/kegg-bin/show_pathway?peq00061/peq:C00712%09blue/peq:C02679%09red/peq:C06423%09red
peq00945	Stilbenoid, diarylheptanoid and gingerol biosynthesis	2	55	25	3592	0.08	0.0551677	1.25831	0.157622	C00852 C03582	https://www.genome.jp/kegg-bin/show_pathway?peq00945/peq:C00852%09blue/peq:C03582%09red
peq00073	Cutin, suberine and wax biosynthesis	2	55	27	3592	0.0740741	0.0633137	1.1985	0.172674	C00712 C19615	https://www.genome.jp/kegg-bin/show_pathway?peq00073/peq:C00712%09blue/peq:C19615%09blue
peq00770	Pantothenate and CoA biosynthesis	2	55	30	3592	0.0666667	0.0762354	1.11784	0.193717	C00097 C00750	https://www.genome.jp/kegg-bin/show_pathway?peq00770/peq:C00097%09red/peq:C00750%09red
peq00010	Glycolysis / Gluconeogenesis	2	55	31	3592	0.0645161	0.0807152	1.09304	0.193717	C00103 C00221	https://www.genome.jp/kegg-bin/show_pathway?peq00010/peq:C00103%09red/peq:C00221%09red
peq00620	Pyruvate metabolism	2	55	31	3592	0.0645161	0.0807152	1.09304	0.193717	C00149 C02504	https://www.genome.jp/kegg-bin/show_pathway?peq00620/peq:C00149%09blue/peq:C02504%09blue
peq00920	Sulfur metabolism	2	55	33	3592	0.0606061	0.0899128	1.04618	0.207491	C00097 C00979	https://www.genome.jp/kegg-bin/show_pathway?peq00920/peq:C00097%09red/peq:C00979%09red
peq00660	C5-Branched dibasic acid metabolism	2	55	34	3592	0.0588235	0.0946238	1.024	0.210275	C00026 C00417	https://www.genome.jp/kegg-bin/show_pathway?peq00660/peq:C00026%09blue/peq:C00417%09blue
peq00030	Pentose phosphate pathway	2	55	35	3592	0.0571429	0.0994053	1.00259	0.213011	C00121 C00221	https://www.genome.jp/kegg-bin/show_pathway?peq00030/peq:C00121%09red/peq:C00221%09red
peq00561	Glycerolipid metabolism	2	55	38	3592	0.0526316	0.114141	0.942558	0.236154	C00093 C00103	https://www.genome.jp/kegg-bin/show_pathway?peq00561/peq:C00093%09red/peq:C00103%09red
peq00460	Cyanoamino acid metabolism	2	55	45	3592	0.0444444	0.150436	0.822649	0.300871	C00097 C00152	https://www.genome.jp/kegg-bin/show_pathway?peq00460/peq:C00097%09red/peq:C00152%09blue
peq00052	Galactose metabolism	2	55	46	3592	0.0434783	0.1558	0.807434	0.301548	C00089 C00103	https://www.genome.jp/kegg-bin/show_pathway?peq00052/peq:C00089%09red/peq:C00103%09red
peq00340	Histidine metabolism	2	55	47	3592	0.0425532	0.161201	0.792633	0.302251	C00026 C00135	https://www.genome.jp/kegg-bin/show_pathway?peq00340/peq:C00026%09blue/peq:C00135%09blue
peq00310	Lysine degradation	2	55	50	3592	0.04	0.177604	0.750547	0.312054	C00026 C00449	https://www.genome.jp/kegg-bin/show_pathway?peq00310/peq:C00026%09blue/peq:C00449%09red
peq00260	Glycine, serine and threonine metabolism	2	55	50	3592	0.04	0.177604	0.750547	0.312054	C00097 C00986	https://www.genome.jp/kegg-bin/show_pathway?peq00260/peq:C00097%09red/peq:C00986%09blue
peq00785	Lipoic acid metabolism	1	55	13	3592	0.0769231	0.182032	0.739853	0.312054	C06423	https://www.genome.jp/kegg-bin/show_pathway?peq00785/peq:C06423%09red
peq00564	Glycerophospholipid metabolism	2	55	52	3592	0.0384615	0.188685	0.724263	0.314475	C00093 C00346	https://www.genome.jp/kegg-bin/show_pathway?peq00564/peq:C00093%09red/peq:C00346%09red
peq00760	Nicotinate and nicotinamide metabolism	2	55	55	3592	0.0363636	0.205482	0.687226	0.333214	C00334 C01004	https://www.genome.jp/kegg-bin/show_pathway?peq00760/peq:C00334%09red/peq:C01004%09red
peq00190	Oxidative phosphorylation	1	55	16	3592	0.0625	0.219175	0.659208	0.346067	C00013	https://www.genome.jp/kegg-bin/show_pathway?peq00190/peq:C00013%09blue
peq00940	Phenylpropanoid biosynthesis	2	55	68	3592	0.0294118	0.279586	0.553484	0.412234	C00852 C01752	https://www.genome.jp/kegg-bin/show_pathway?peq00940/peq:C00852%09blue/peq:C01752%09red
peq00960	Tropane, piperidine and pyridine alkaloid biosynthesis	2	55	68	3592	0.0294118	0.279586	0.553484	0.412234	C01479 C01851	https://www.genome.jp/kegg-bin/show_pathway?peq00960/peq:C01479%09blue/peq:C01851%09red
peq01040	Biosynthesis of unsaturated fatty acids	2	55	69	3592	0.0289855	0.285313	0.544679	0.412234	C00712 C06427	https://www.genome.jp/kegg-bin/show_pathway?peq01040/peq:C00712%09blue/peq:C06427%09blue
peq00232	Caffeine metabolism	1	55	22	3592	0.0454545	0.288564	0.539758	0.412234	C01762	https://www.genome.jp/kegg-bin/show_pathway?peq00232/peq:C01762%09red
peq00220	Arginine biosynthesis	1	55	23	3592	0.0434783	0.299524	0.523568	0.417941	C00026	https://www.genome.jp/kegg-bin/show_pathway?peq00220/peq:C00026%09blue
peq00600	Sphingolipid metabolism	1	55	25	3592	0.04	0.32095	0.493562	0.437659	C00346	https://www.genome.jp/kegg-bin/show_pathway?peq00600/peq:C00346%09red
peq00350	Tyrosine metabolism	2	55	78	3592	0.025641	0.336566	0.47293	0.445738	C00483 C06044	https://www.genome.jp/kegg-bin/show_pathway?peq00350/peq:C00483%09red/peq:C06044%09red
peq00450	Selenocompound metabolism	1	55	27	3592	0.037037	0.341732	0.466314	0.445738	C00041	https://www.genome.jp/kegg-bin/show_pathway?peq00450/peq:C00041%09red
peq00998	Biosynthesis of various secondary metabolites - part 2	2	55	81	3592	0.0246914	0.353454	0.451667	0.451218	C00041 C00092	https://www.genome.jp/kegg-bin/show_pathway?peq00998/peq:C00041%09red/peq:C00092%09red
peq00730	Thiamine metabolism	1	55	31	3592	0.0322581	0.381441	0.418573	0.476801	C00097	https://www.genome.jp/kegg-bin/show_pathway?peq00730/peq:C00097%09red
peq00908	Zeatin biosynthesis	1	55	39	3592	0.025641	0.453931	0.34301	0.555834	C00979	https://www.genome.jp/kegg-bin/show_pathway?peq00908/peq:C00979%09red
peq00280	Valine, leucine and isoleucine degradation	1	55	41	3592	0.0243902	0.470709	0.327248	0.564851	C00123	https://www.genome.jp/kegg-bin/show_pathway?peq00280/peq:C00123%09blue
peq00592	alpha-Linolenic acid metabolism	1	55	44	3592	0.0227273	0.494931	0.305456	0.573389	C06427	https://www.genome.jp/kegg-bin/show_pathway?peq00592/peq:C06427%09blue
peq00520	Amino sugar and nucleotide sugar metabolism	2	55	108	3592	0.0185185	0.496938	0.303698	0.573389	C00043 C00103	https://www.genome.jp/kegg-bin/show_pathway?peq00520/peq:C00043%09red/peq:C00103%09red
peq00562	Inositol phosphate metabolism	1	55	47	3592	0.0212766	0.518063	0.285617	0.586487	C00092	https://www.genome.jp/kegg-bin/show_pathway?peq00562/peq:C00092%09red
peq00440	Phosphonate and phosphinate metabolism	1	55	53	3592	0.0188679	0.561251	0.250843	0.623612	C03557	https://www.genome.jp/kegg-bin/show_pathway?peq00440/peq:C03557%09blue
peq00523	Polyketide sugar unit biosynthesis	1	55	58	3592	0.0172414	0.594319	0.225981	0.63677	C00103	https://www.genome.jp/kegg-bin/show_pathway?peq00523/peq:C00103%09red
peq00100	Steroid biosynthesis	1	55	58	3592	0.0172414	0.594319	0.225981	0.63677	C05442	https://www.genome.jp/kegg-bin/show_pathway?peq00100/peq:C05442%09red
peq00240	Pyrimidine metabolism	1	55	65	3592	0.0153846	0.636538	0.196176	0.67004	C00380	https://www.genome.jp/kegg-bin/show_pathway?peq00240/peq:C00380%09red
peq00941	Flavonoid biosynthesis	1	55	74	3592	0.0135135	0.684531	0.164607	0.708135	C00852	https://www.genome.jp/kegg-bin/show_pathway?peq00941/peq:C00852%09blue
peq00966	Glucosinolate biosynthesis	1	55	77	3592	0.012987	0.699101	0.15546	0.71095	C00123	https://www.genome.jp/kegg-bin/show_pathway?peq00966/peq:C00123%09blue
peq00950	Isoquinoline alkaloid biosynthesis	1	55	122	3592	0.00819672	0.852686	0.069211	0.852686	C00483	https://www.genome.jp/kegg-bin/show_pathway?peq00950/peq:C00483%09red

## Sheet: IOC_CA
ID Annotation	Annotation	in set	set	in background	background	RichFactor	p-value	-lg(p-value)	FDR correction	Matching IDs	URL
peq00970	Aminoacyl-tRNA biosynthesis	8	56	52	3592	0.153846	9.24408e-07	6.03414	5.54645e-05	C00037 C00041 C00065 C00073 C00079 C00097 C00148 C00152	https://www.genome.jp/kegg-bin/show_pathway?peq00970/peq:C00037%09red/peq:C00041%09red/peq:C00065%09red/peq:C00073%09red/peq:C00079%09blue/peq:C00097%09red/peq:C00148%09red/peq:C00152%09blue
peq02010	ABC transporters	9	56	93	3592	0.0967742	9.84287e-06	5.00688	0.000295286	C00041 C00086 C00121 C00181 C00212 C00491 C01157 C02273 C03557	https://www.genome.jp/kegg-bin/show_pathway?peq02010/peq:C00041%09red/peq:C00086%09red/peq:C00121%09red/peq:C00181%09red/peq:C00212%09red/peq:C00491%09red/peq:C01157%09blue/peq:C02273%09blue/peq:C03557%09blue
peq00040	Pentose and glucuronate interconversions	7	56	56	3592	0.125	1.95865e-05	4.70804	0.000391729	C00026 C00181 C00199 C00310 C00502 C01904 C02273	https://www.genome.jp/kegg-bin/show_pathway?peq00040/peq:C00026%09blue/peq:C00181%09red/peq:C00199%09red/peq:C00310%09red/peq:C00502%09red/peq:C01904%09blue/peq:C02273%09blue
peq00630	Glyoxylate and dicarboxylate metabolism	7	56	62	3592	0.112903	3.86358e-05	4.41301	0.000579536	C00026 C00037 C00065 C00149 C00158 C00417 C00898	https://www.genome.jp/kegg-bin/show_pathway?peq00630/peq:C00026%09blue/peq:C00037%09red/peq:C00065%09red/peq:C00149%09blue/peq:C00158%09blue/peq:C00417%09blue/peq:C00898%09red
peq00250	Alanine, aspartate and glutamate metabolism	5	56	28	3592	0.178571	5.74523e-05	4.24069	0.000689428	C00026 C00041 C00152 C00158 C00334	https://www.genome.jp/kegg-bin/show_pathway?peq00250/peq:C00026%09blue/peq:C00041%09red/peq:C00152%09blue/peq:C00158%09blue/peq:C00334%09red
peq00020	Citrate cycle (TCA cycle)	4	56	20	3592	0.2	0.000213315	3.67098	0.00213315	C00026 C00149 C00158 C00417	https://www.genome.jp/kegg-bin/show_pathway?peq00020/peq:C00026%09blue/peq:C00149%09blue/peq:C00158%09blue/peq:C00417%09blue
peq00460	Cyanoamino acid metabolism	5	56	45	3592	0.111111	0.000583666	3.23384	0.00500285	C00037 C00065 C00079 C00097 C00152	https://www.genome.jp/kegg-bin/show_pathway?peq00460/peq:C00037%09red/peq:C00065%09red/peq:C00079%09blue/peq:C00097%09red/peq:C00152%09blue
peq00330	Arginine and proline metabolism	6	56	78	3592	0.0769231	0.00118219	2.92731	0.00886642	C00086 C00148 C00179 C00334 C00986 C01157	https://www.genome.jp/kegg-bin/show_pathway?peq00330/peq:C00086%09red/peq:C00148%09red/peq:C00179%09red/peq:C00334%09red/peq:C00986%09red/peq:C01157%09blue
peq00270	Cysteine and methionine metabolism	5	56	63	3592	0.0793651	0.00271327	2.56651	0.0180884	C00041 C00065 C00073 C00097 C00491	https://www.genome.jp/kegg-bin/show_pathway?peq00270/peq:C00041%09red/peq:C00065%09red/peq:C00073%09red/peq:C00097%09red/peq:C00491%09red
peq00430	Taurine and hypotaurine metabolism	3	56	22	3592	0.136364	0.00448092	2.34863	0.0268855	C00026 C00041 C00097	https://www.genome.jp/kegg-bin/show_pathway?peq00430/peq:C00026%09blue/peq:C00041%09red/peq:C00097%09red
peq00710	Carbon fixation in photosynthetic organisms	3	56	23	3592	0.130435	0.00509658	2.29272	0.0277995	C00041 C00149 C00199	https://www.genome.jp/kegg-bin/show_pathway?peq00710/peq:C00041%09red/peq:C00149%09blue/peq:C00199%09red
peq00260	Glycine, serine and threonine metabolism	4	56	50	3592	0.08	0.00716818	2.14459	0.0358409	C00037 C00065 C00097 C00986	https://www.genome.jp/kegg-bin/show_pathway?peq00260/peq:C00037%09red/peq:C00065%09red/peq:C00097%09red/peq:C00986%09red
peq04122	Sulfur relay system	2	56	11	3592	0.181818	0.0119988	1.92086	0.055379	C00041 C00097	https://www.genome.jp/kegg-bin/show_pathway?peq04122/peq:C00041%09red/peq:C00097%09red
peq00300	Lysine biosynthesis	3	56	35	3592	0.0857143	0.0165104	1.78224	0.0660414	C00026 C00449 C00666	https://www.genome.jp/kegg-bin/show_pathway?peq00300/peq:C00026%09blue/peq:C00449%09red/peq:C00666%09blue
peq00030	Pentose phosphate pathway	3	56	35	3592	0.0857143	0.0165104	1.78224	0.0660414	C00121 C00199 C00221	https://www.genome.jp/kegg-bin/show_pathway?peq00030/peq:C00121%09red/peq:C00199%09red/peq:C00221%09red
peq00053	Ascorbate and aldarate metabolism	3	56	50	3592	0.06	0.0419939	1.37681	0.148214	C00026 C01040 C01041	https://www.genome.jp/kegg-bin/show_pathway?peq00053/peq:C00026%09blue/peq:C01040%09red/peq:C01041%09blue
peq00310	Lysine degradation	3	56	50	3592	0.06	0.0419939	1.37681	0.148214	C00026 C00037 C00449	https://www.genome.jp/kegg-bin/show_pathway?peq00310/peq:C00026%09blue/peq:C00037%09red/peq:C00449%09red
peq00220	Arginine biosynthesis	2	56	23	3592	0.0869565	0.0490006	1.3098	0.163335	C00026 C00086	https://www.genome.jp/kegg-bin/show_pathway?peq00220/peq:C00026%09blue/peq:C00086%09red
peq00061	Fatty acid biosynthesis	3	56	56	3592	0.0535714	0.0556612	1.25445	0.169448	C00712 C02679 C06423	https://www.genome.jp/kegg-bin/show_pathway?peq00061/peq:C00712%09blue/peq:C02679%09red/peq:C06423%09red
peq00945	Stilbenoid, diarylheptanoid and gingerol biosynthesis	2	56	25	3592	0.08	0.0569712	1.24434	0.169448	C00852 C03582	https://www.genome.jp/kegg-bin/show_pathway?peq00945/peq:C00852%09blue/peq:C03582%09red
peq00230	Purine metabolism	4	56	95	3592	0.0421053	0.0593067	1.2269	0.169448	C00037 C00086 C00212 C00294	https://www.genome.jp/kegg-bin/show_pathway?peq00230/peq:C00037%09red/peq:C00086%09red/peq:C00212%09red/peq:C00294%09red
peq00240	Pyrimidine metabolism	3	56	65	3592	0.0461538	0.0796166	1.099	0.189556	C00086 C00214 C00380	https://www.genome.jp/kegg-bin/show_pathway?peq00240/peq:C00086%09red/peq:C00214%09blue/peq:C00380%09red
peq00730	Thiamine metabolism	2	56	31	3592	0.0645161	0.0832659	1.07953	0.189556	C00037 C00097	https://www.genome.jp/kegg-bin/show_pathway?peq00730/peq:C00037%09red/peq:C00097%09red
peq00620	Pyruvate metabolism	2	56	31	3592	0.0645161	0.0832659	1.07953	0.189556	C00149 C02504	https://www.genome.jp/kegg-bin/show_pathway?peq00620/peq:C00149%09blue/peq:C02504%09blue
peq00010	Glycolysis / Gluconeogenesis	2	56	31	3592	0.0645161	0.0832659	1.07953	0.189556	C00221 C06186	https://www.genome.jp/kegg-bin/show_pathway?peq00010/peq:C00221%09red/peq:C06186%09blue
peq00410	beta-Alanine metabolism	2	56	32	3592	0.0625	0.087955	1.05574	0.189556	C00334 C00986	https://www.genome.jp/kegg-bin/show_pathway?peq00410/peq:C00334%09red/peq:C00986%09red
peq00940	Phenylpropanoid biosynthesis	3	56	68	3592	0.0441176	0.0884596	1.05326	0.189556	C00079 C00852 C01752	https://www.genome.jp/kegg-bin/show_pathway?peq00940/peq:C00079%09blue/peq:C00852%09blue/peq:C01752%09red
peq00960	Tropane, piperidine and pyridine alkaloid biosynthesis	3	56	68	3592	0.0441176	0.0884596	1.05326	0.189556	C00079 C01479 C01851	https://www.genome.jp/kegg-bin/show_pathway?peq00960/peq:C00079%09blue/peq:C01479%09blue/peq:C01851%09red
peq00920	Sulfur metabolism	2	56	33	3592	0.0606061	0.0927219	1.03282	0.191838	C00065 C00097	https://www.genome.jp/kegg-bin/show_pathway?peq00920/peq:C00065%09red/peq:C00097%09red
peq00660	C5-Branched dibasic acid metabolism	2	56	34	3592	0.0588235	0.0975632	1.01071	0.195126	C00026 C00417	https://www.genome.jp/kegg-bin/show_pathway?peq00660/peq:C00026%09blue/peq:C00417%09blue
peq00480	Glutathione metabolism	2	56	38	3592	0.0526316	0.117606	0.929571	0.226324	C00037 C00097	https://www.genome.jp/kegg-bin/show_pathway?peq00480/peq:C00037%09red/peq:C00097%09red
peq00350	Tyrosine metabolism	3	56	78	3592	0.0384615	0.120706	0.918271	0.226324	C00483 C05588 C06044	https://www.genome.jp/kegg-bin/show_pathway?peq00350/peq:C00483%09red/peq:C05588%09red/peq:C06044%09red
peq00650	Butanoate metabolism	2	56	42	3592	0.047619	0.138583	0.858289	0.251969	C00026 C00334	https://www.genome.jp/kegg-bin/show_pathway?peq00650/peq:C00026%09blue/peq:C00334%09red
peq00785	Lipoic acid metabolism	1	56	13	3592	0.0769231	0.185038	0.732739	0.326538	C06423	https://www.genome.jp/kegg-bin/show_pathway?peq00785/peq:C06423%09red
peq00440	Phosphonate and phosphinate metabolism	2	56	53	3592	0.0377358	0.199658	0.699713	0.342271	C00037 C03557	https://www.genome.jp/kegg-bin/show_pathway?peq00440/peq:C00037%09red/peq:C03557%09blue
peq00190	Oxidative phosphorylation	1	56	16	3592	0.0625	0.222708	0.652265	0.371179	C00013	https://www.genome.jp/kegg-bin/show_pathway?peq00190/peq:C00013%09blue
peq00740	Riboflavin metabolism	1	56	20	3592	0.05	0.270285	0.568178	0.4383	C00199	https://www.genome.jp/kegg-bin/show_pathway?peq00740/peq:C00199%09red
peq00290	Valine, leucine and isoleucine biosynthesis	1	56	23	3592	0.0434783	0.304079	0.517013	0.480125	C02504	https://www.genome.jp/kegg-bin/show_pathway?peq00290/peq:C02504%09blue
peq00941	Flavonoid biosynthesis	2	56	74	3592	0.027027	0.321522	0.492789	0.482251	C00852 C09727	https://www.genome.jp/kegg-bin/show_pathway?peq00941/peq:C00852%09blue/peq:C09727%09red
peq00600	Sphingolipid metabolism	1	56	25	3592	0.04	0.32575	0.487116	0.482251	C00065	https://www.genome.jp/kegg-bin/show_pathway?peq00600/peq:C00065%09red
peq00966	Glucosinolate biosynthesis	2	56	77	3592	0.025974	0.338821	0.47003	0.482251	C00073 C00079	https://www.genome.jp/kegg-bin/show_pathway?peq00966/peq:C00073%09red/peq:C00079%09blue
peq00450	Selenocompound metabolism	1	56	27	3592	0.037037	0.346757	0.459974	0.482251	C00041	https://www.genome.jp/kegg-bin/show_pathway?peq00450/peq:C00041%09red
peq00073	Cutin, suberine and wax biosynthesis	1	56	27	3592	0.037037	0.346757	0.459974	0.482251	C00712	https://www.genome.jp/kegg-bin/show_pathway?peq00073/peq:C00712%09blue
peq00780	Biotin metabolism	1	56	28	3592	0.0357143	0.357019	0.447309	0.482251	C00086	https://www.genome.jp/kegg-bin/show_pathway?peq00780/peq:C00086%09red
peq00998	Biosynthesis of various secondary metabolites - part 2	2	56	81	3592	0.0246914	0.361688	0.441666	0.482251	C00041 C00079	https://www.genome.jp/kegg-bin/show_pathway?peq00998/peq:C00041%09red/peq:C00079%09blue
peq00770	Pantothenate and CoA biosynthesis	1	56	30	3592	0.0333333	0.377069	0.42358	0.491828	C00097	https://www.genome.jp/kegg-bin/show_pathway?peq00770/peq:C00097%09red
peq00400	Phenylalanine, tyrosine and tryptophan biosynthesis	1	56	34	3592	0.0294118	0.415344	0.381592	0.530226	C00079	https://www.genome.jp/kegg-bin/show_pathway?peq00400/peq:C00079%09blue
peq00500	Starch and sucrose metabolism	1	56	37	3592	0.027027	0.442525	0.354062	0.553156	C00689	https://www.genome.jp/kegg-bin/show_pathway?peq00500/peq:C00689%09red
peq00261	Monobactam biosynthesis	1	56	39	3592	0.025641	0.459952	0.337287	0.563207	C00065	https://www.genome.jp/kegg-bin/show_pathway?peq00261/peq:C00065%09red
peq00520	Amino sugar and nucleotide sugar metabolism	2	56	108	3592	0.0185185	0.506585	0.295348	0.605154	C00181 C00275	https://www.genome.jp/kegg-bin/show_pathway?peq00520/peq:C00181%09red/peq:C00275%09red
peq00052	Galactose metabolism	1	56	46	3592	0.0217391	0.516837	0.286647	0.605154	C01697	https://www.genome.jp/kegg-bin/show_pathway?peq00052/peq:C01697%09blue
peq00340	Histidine metabolism	1	56	47	3592	0.0212766	0.524467	0.280282	0.605154	C00026	https://www.genome.jp/kegg-bin/show_pathway?peq00340/peq:C00026%09blue
peq00051	Fructose and mannose metabolism	1	56	54	3592	0.0185185	0.574664	0.240586	0.645996	C00275	https://www.genome.jp/kegg-bin/show_pathway?peq00051/peq:C00275%09red
peq00760	Nicotinate and nicotinamide metabolism	1	56	55	3592	0.0181818	0.581396	0.235528	0.645996	C00334	https://www.genome.jp/kegg-bin/show_pathway?peq00760/peq:C00334%09red
peq00100	Steroid biosynthesis	1	56	58	3592	0.0172414	0.600971	0.221146	0.655605	C05442	https://www.genome.jp/kegg-bin/show_pathway?peq00100/peq:C05442%09red
peq00360	Phenylalanine metabolism	1	56	60	3592	0.0166667	0.613519	0.212172	0.657342	C00079	https://www.genome.jp/kegg-bin/show_pathway?peq00360/peq:C00079%09blue
peq01040	Biosynthesis of unsaturated fatty acids	1	56	69	3592	0.0144928	0.665352	0.176949	0.70037	C00712	https://www.genome.jp/kegg-bin/show_pathway?peq01040/peq:C00712%09blue
peq00380	Tryptophan metabolism	1	56	83	3592	0.0120482	0.732709	0.135068	0.757975	C01717	https://www.genome.jp/kegg-bin/show_pathway?peq00380/peq:C01717%09red
peq00950	Isoquinoline alkaloid biosynthesis	1	56	122	3592	0.00819672	0.857767	0.0666307	0.872305	C00483	https://www.genome.jp/kegg-bin/show_pathway?peq00950/peq:C00483%09red
peq00860	Porphyrin and chlorophyll metabolism	1	56	138	3592	0.00724638	0.890428	0.050401	0.890428	C00037	https://www.genome.jp/kegg-bin/show_pathway?peq00860/peq:C00037%09red

## Sheet: IOC_IEC
ID Annotation	Annotation	in set	set	in background	background	RichFactor	p-value	-lg(p-value)	FDR correction	Matching IDs	URL
peq00020	Citrate cycle (TCA cycle)	4	42	20	3592	0.2	6.8354e-05	4.16524	0.00369112	C00022 C00026 C00149 C00417	https://www.genome.jp/kegg-bin/show_pathway?peq00020/peq:C00022%09red/peq:C00026%09red/peq:C00149%09red/peq:C00417%09red
peq00040	Pentose and glucuronate interconversions	5	42	56	3592	0.0892857	0.000421108	3.37561	0.0113699	C00022 C00026 C00103 C00181 C01904	https://www.genome.jp/kegg-bin/show_pathway?peq00040/peq:C00022%09red/peq:C00026%09red/peq:C00103%09blue/peq:C00181%09red/peq:C01904%09blue
peq00330	Arginine and proline metabolism	5	42	78	3592	0.0641026	0.00192543	2.71547	0.0346577	C00022 C00148 C00750 C00791 C00986	https://www.genome.jp/kegg-bin/show_pathway?peq00330/peq:C00022%09red/peq:C00148%09red/peq:C00750%09blue/peq:C00791%09red/peq:C00986%09red
peq00250	Alanine, aspartate and glutamate metabolism	3	42	28	3592	0.107143	0.00397469	2.4007	0.0496412	C00022 C00026 C00152	https://www.genome.jp/kegg-bin/show_pathway?peq00250/peq:C00022%09red/peq:C00026%09red/peq:C00152%09red
peq00010	Glycolysis / Gluconeogenesis	3	42	31	3592	0.0967742	0.00532258	2.27388	0.0496412	C00022 C00103 C06186	https://www.genome.jp/kegg-bin/show_pathway?peq00010/peq:C00022%09red/peq:C00103%09blue/peq:C06186%09blue
peq00630	Glyoxylate and dicarboxylate metabolism	4	42	62	3592	0.0645161	0.00551569	2.2584	0.0496412	C00022 C00026 C00149 C00417	https://www.genome.jp/kegg-bin/show_pathway?peq00630/peq:C00022%09red/peq:C00026%09red/peq:C00149%09red/peq:C00417%09red
peq00660	C5-Branched dibasic acid metabolism	3	42	34	3592	0.0882353	0.00691561	2.16017	0.0516721	C00022 C00026 C00417	https://www.genome.jp/kegg-bin/show_pathway?peq00660/peq:C00022%09red/peq:C00026%09red/peq:C00417%09red
peq00960	Tropane, piperidine and pyridine alkaloid biosynthesis	4	42	68	3592	0.0588235	0.00765512	2.11605	0.0516721	C00253 C00408 C01479 C01851	https://www.genome.jp/kegg-bin/show_pathway?peq00960/peq:C00253%09blue/peq:C00408%09red/peq:C01479%09red/peq:C01851%09blue
peq00650	Butanoate metabolism	3	42	42	3592	0.0714286	0.0124364	1.90531	0.0746184	C00022 C00026 C00246	https://www.genome.jp/kegg-bin/show_pathway?peq00650/peq:C00022%09red/peq:C00026%09red/peq:C00246%09blue
peq00052	Galactose metabolism	3	42	46	3592	0.0652174	0.0159226	1.79799	0.0859821	C00089 C00103 C01697	https://www.genome.jp/kegg-bin/show_pathway?peq00052/peq:C00089%09blue/peq:C00103%09blue/peq:C01697%09blue
peq00053	Ascorbate and aldarate metabolism	3	42	50	3592	0.06	0.0199072	1.70099	0.0867424	C00022 C00026 C00879	https://www.genome.jp/kegg-bin/show_pathway?peq00053/peq:C00022%09red/peq:C00026%09red/peq:C00879%09blue
peq00310	Lysine degradation	3	42	50	3592	0.06	0.0199072	1.70099	0.0867424	C00026 C00408 C00489	https://www.genome.jp/kegg-bin/show_pathway?peq00310/peq:C00026%09red/peq:C00408%09red/peq:C00489%09red
peq02010	ABC transporters	4	42	93	3592	0.0430108	0.022245	1.65277	0.0867424	C00059 C00089 C00093 C00181	https://www.genome.jp/kegg-bin/show_pathway?peq02010/peq:C00059%09red/peq:C00089%09blue/peq:C00093%09blue/peq:C00181%09red
peq00230	Purine metabolism	4	42	95	3592	0.0421053	0.0238519	1.62248	0.0867424	C00059 C00366 C01367 C01762	https://www.genome.jp/kegg-bin/show_pathway?peq00230/peq:C00059%09red/peq:C00366%09blue/peq:C01367%09red/peq:C01762%09blue
peq00760	Nicotinate and nicotinamide metabolism	3	42	55	3592	0.0545455	0.0255966	1.59182	0.0867424	C00022 C00253 C01004	https://www.genome.jp/kegg-bin/show_pathway?peq00760/peq:C00022%09red/peq:C00253%09blue/peq:C01004%09blue
peq00430	Taurine and hypotaurine metabolism	2	42	22	3592	0.0909091	0.0265944	1.57521	0.0867424	C00022 C00026	https://www.genome.jp/kegg-bin/show_pathway?peq00430/peq:C00022%09red/peq:C00026%09red
peq00710	Carbon fixation in photosynthetic organisms	2	42	23	3592	0.0869565	0.0289141	1.53889	0.0867424	C00022 C00149	https://www.genome.jp/kegg-bin/show_pathway?peq00710/peq:C00022%09red/peq:C00149%09red
peq00220	Arginine biosynthesis	2	42	23	3592	0.0869565	0.0289141	1.53889	0.0867424	C00026 C00624	https://www.genome.jp/kegg-bin/show_pathway?peq00220/peq:C00026%09red/peq:C00624%09red
peq00770	Pantothenate and CoA biosynthesis	2	42	30	3592	0.0666667	0.0472306	1.32578	0.134234	C00022 C00750	https://www.genome.jp/kegg-bin/show_pathway?peq00770/peq:C00022%09red/peq:C00750%09blue
peq00620	Pyruvate metabolism	2	42	31	3592	0.0645161	0.0501209	1.29998	0.135326	C00022 C00149	https://www.genome.jp/kegg-bin/show_pathway?peq00620/peq:C00022%09red/peq:C00149%09red
peq00410	beta-Alanine metabolism	2	42	32	3592	0.0625	0.0530739	1.27512	0.136476	C00750 C00986	https://www.genome.jp/kegg-bin/show_pathway?peq00410/peq:C00750%09blue/peq:C00986%09red
peq00350	Tyrosine metabolism	3	42	78	3592	0.0384615	0.0617651	1.20926	0.146251	C00022 C00483 C06044	https://www.genome.jp/kegg-bin/show_pathway?peq00350/peq:C00022%09red/peq:C00483%09blue/peq:C06044%09red
peq00030	Pentose phosphate pathway	2	42	35	3592	0.0571429	0.0622919	1.20557	0.146251	C00022 C00257	https://www.genome.jp/kegg-bin/show_pathway?peq00030/peq:C00022%09red/peq:C00257%09blue
peq00500	Starch and sucrose metabolism	2	42	37	3592	0.0540541	0.0687194	1.16292	0.154619	C00089 C00103	https://www.genome.jp/kegg-bin/show_pathway?peq00500/peq:C00089%09blue/peq:C00103%09blue
peq00561	Glycerolipid metabolism	2	42	38	3592	0.0526316	0.0720127	1.14259	0.155548	C00093 C00103	https://www.genome.jp/kegg-bin/show_pathway?peq00561/peq:C00093%09blue/peq:C00103%09blue
peq00261	Monobactam biosynthesis	2	42	39	3592	0.0512821	0.075357	1.12288	0.156511	C00022 C00059	https://www.genome.jp/kegg-bin/show_pathway?peq00261/peq:C00022%09red/peq:C00059%09red
peq00260	Glycine, serine and threonine metabolism	2	42	50	3592	0.04	0.115076	0.939016	0.228643	C00022 C00986	https://www.genome.jp/kegg-bin/show_pathway?peq00260/peq:C00022%09red/peq:C00986%09red
peq00564	Glycerophospholipid metabolism	2	42	52	3592	0.0384615	0.12279	0.910839	0.228643	C00093 C00346	https://www.genome.jp/kegg-bin/show_pathway?peq00564/peq:C00093%09blue/peq:C00346%09blue
peq00970	Aminoacyl-tRNA biosynthesis	2	42	52	3592	0.0384615	0.12279	0.910839	0.228643	C00148 C00152	https://www.genome.jp/kegg-bin/show_pathway?peq00970/peq:C00148%09red/peq:C00152%09red
peq00061	Fatty acid biosynthesis	2	42	56	3592	0.0357143	0.138583	0.858289	0.24945	C02679 C06424	https://www.genome.jp/kegg-bin/show_pathway?peq00061/peq:C02679%09red/peq:C06424%09red
peq00270	Cysteine and methionine metabolism	2	42	63	3592	0.031746	0.167205	0.776751	0.29126	C00022 C00059	https://www.genome.jp/kegg-bin/show_pathway?peq00270/peq:C00022%09red/peq:C00059%09red
peq00941	Flavonoid biosynthesis	2	42	74	3592	0.027027	0.213962	0.669663	0.361061	C09727 C12136	https://www.genome.jp/kegg-bin/show_pathway?peq00941/peq:C09727%09red/peq:C12136%09red
peq00232	Caffeine metabolism	1	42	22	3592	0.0454545	0.228577	0.640968	0.374034	C01762	https://www.genome.jp/kegg-bin/show_pathway?peq00232/peq:C01762%09blue
peq00290	Valine, leucine and isoleucine biosynthesis	1	42	23	3592	0.0434783	0.237652	0.624058	0.377448	C00022	https://www.genome.jp/kegg-bin/show_pathway?peq00290/peq:C00022%09red
peq00600	Sphingolipid metabolism	1	42	25	3592	0.04	0.255492	0.592623	0.383238	C00346	https://www.genome.jp/kegg-bin/show_pathway?peq00600/peq:C00346%09blue
peq00945	Stilbenoid, diarylheptanoid and gingerol biosynthesis	1	42	25	3592	0.04	0.255492	0.592623	0.383238	C03582	https://www.genome.jp/kegg-bin/show_pathway?peq00945/peq:C03582%09red
peq00073	Cutin, suberine and wax biosynthesis	1	42	27	3592	0.037037	0.272924	0.563959	0.398321	C19615	https://www.genome.jp/kegg-bin/show_pathway?peq00073/peq:C19615%09red
peq00730	Thiamine metabolism	1	42	31	3592	0.0322581	0.3066	0.513428	0.435695	C00022	https://www.genome.jp/kegg-bin/show_pathway?peq00730/peq:C00022%09red
peq00920	Sulfur metabolism	1	42	33	3592	0.030303	0.322862	0.490983	0.44704	C00059	https://www.genome.jp/kegg-bin/show_pathway?peq00920/peq:C00059%09red
peq00300	Lysine biosynthesis	1	42	35	3592	0.0285714	0.338752	0.470118	0.457315	C00026	https://www.genome.jp/kegg-bin/show_pathway?peq00300/peq:C00026%09red
peq00520	Amino sugar and nucleotide sugar metabolism	2	42	108	3592	0.0185185	0.361861	0.441458	0.465308	C00103 C00181	https://www.genome.jp/kegg-bin/show_pathway?peq00520/peq:C00103%09blue/peq:C00181%09red
peq00480	Glutathione metabolism	1	42	38	3592	0.0263158	0.361907	0.441404	0.465308	C00750	https://www.genome.jp/kegg-bin/show_pathway?peq00480/peq:C00750%09blue
peq00592	alpha-Linolenic acid metabolism	1	42	44	3592	0.0227273	0.405865	0.391618	0.495478	C06427	https://www.genome.jp/kegg-bin/show_pathway?peq00592/peq:C06427%09red
peq00900	Terpenoid backbone biosynthesis	1	42	45	3592	0.0222222	0.412899	0.384157	0.495478	C00022	https://www.genome.jp/kegg-bin/show_pathway?peq00900/peq:C00022%09red
peq00460	Cyanoamino acid metabolism	1	42	45	3592	0.0222222	0.412899	0.384157	0.495478	C00152	https://www.genome.jp/kegg-bin/show_pathway?peq00460/peq:C00152%09red
peq00340	Histidine metabolism	1	42	47	3592	0.0212766	0.426722	0.369855	0.49808	C00026	https://www.genome.jp/kegg-bin/show_pathway?peq00340/peq:C00026%09red
peq00640	Propanoate metabolism	1	42	48	3592	0.0208333	0.433514	0.362997	0.49808	C05984	https://www.genome.jp/kegg-bin/show_pathway?peq00640/peq:C05984%09red
peq00071	Fatty acid degradation	1	42	50	3592	0.02	0.446863	0.349825	0.502721	C00489	https://www.genome.jp/kegg-bin/show_pathway?peq00071/peq:C00489%09red
peq00440	Phosphonate and phosphinate metabolism	1	42	53	3592	0.0188679	0.466313	0.331323	0.513896	C00022	https://www.genome.jp/kegg-bin/show_pathway?peq00440/peq:C00022%09red
peq00523	Polyketide sugar unit biosynthesis	1	42	58	3592	0.0172414	0.497256	0.30342	0.537036	C00103	https://www.genome.jp/kegg-bin/show_pathway?peq00523/peq:C00103%09blue
peq00360	Phenylalanine metabolism	1	42	60	3592	0.0166667	0.509136	0.293166	0.539085	C00022	https://www.genome.jp/kegg-bin/show_pathway?peq00360/peq:C00022%09red
peq01040	Biosynthesis of unsaturated fatty acids	1	42	69	3592	0.0144928	0.559293	0.252361	0.580804	C06427	https://www.genome.jp/kegg-bin/show_pathway?peq01040/peq:C06427%09red
peq00380	Tryptophan metabolism	1	42	83	3592	0.0120482	0.627528	0.202367	0.639368	C00978	https://www.genome.jp/kegg-bin/show_pathway?peq00380/peq:C00978%09blue
peq00950	Isoquinoline alkaloid biosynthesis	1	42	122	3592	0.00819672	0.767714	0.114801	0.767714	C00483	https://www.genome.jp/kegg-bin/show_pathway?peq00950/peq:C00483%09blue

## Sheet: REC_IEC
ID Annotation	Annotation	in set	set	in background	background	RichFactor	p-value	-lg(p-value)	FDR correction	Matching IDs	URL
peq00970	Aminoacyl-tRNA biosynthesis	7	55	52	3592	0.134615	1.04903e-05	4.97921	0.000650402	C00037 C00041 C00064 C00065 C00079 C00148 C00152	https://www.genome.jp/kegg-bin/show_pathway?peq00970/peq:C00037%09blue/peq:C00041%09blue/peq:C00064%09blue/peq:C00065%09blue/peq:C00079%09red/peq:C00148%09blue/peq:C00152%09blue
peq00250	Alanine, aspartate and glutamate metabolism	5	55	28	3592	0.178571	5.26048e-05	4.27897	0.00138157	C00041 C00064 C00152 C00158 C00334	https://www.genome.jp/kegg-bin/show_pathway?peq00250/peq:C00041%09blue/peq:C00064%09blue/peq:C00152%09blue/peq:C00158%09red/peq:C00334%09blue
peq02010	ABC transporters	8	55	93	3592	0.0860215	6.685e-05	4.1749	0.00138157	C00041 C00064 C00086 C00212 C00315 C01157 C01487 C01606	https://www.genome.jp/kegg-bin/show_pathway?peq02010/peq:C00041%09blue/peq:C00064%09blue/peq:C00086%09red/peq:C00212%09red/peq:C00315%09red/peq:C01157%09blue/peq:C01487%09blue/peq:C01606%09blue
peq00480	Glutathione metabolism	5	55	38	3592	0.131579	0.000239127	3.62137	0.00370647	C00037 C00077 C00315 C01879 C05422	https://www.genome.jp/kegg-bin/show_pathway?peq00480/peq:C00037%09blue/peq:C00077%09blue/peq:C00315%09red/peq:C01879%09red/peq:C05422%09blue
peq00220	Arginine biosynthesis	4	55	23	3592	0.173913	0.00035112	3.45454	0.00435389	C00064 C00077 C00086 C00327	https://www.genome.jp/kegg-bin/show_pathway?peq00220/peq:C00064%09blue/peq:C00077%09blue/peq:C00086%09red/peq:C00327%09blue
peq00330	Arginine and proline metabolism	6	55	78	3592	0.0769231	0.00107386	2.96905	0.0110966	C00077 C00086 C00148 C00315 C00334 C01157	https://www.genome.jp/kegg-bin/show_pathway?peq00330/peq:C00077%09blue/peq:C00086%09red/peq:C00148%09blue/peq:C00315%09red/peq:C00334%09blue/peq:C01157%09blue
peq00230	Purine metabolism	6	55	95	3592	0.0631579	0.00297583	2.52639	0.0263574	C00037 C00064 C00086 C00212 C00330 C01367	https://www.genome.jp/kegg-bin/show_pathway?peq00230/peq:C00037%09blue/peq:C00064%09blue/peq:C00086%09red/peq:C00212%09red/peq:C00330%09blue/peq:C01367%09red
peq00940	Phenylpropanoid biosynthesis	5	55	68	3592	0.0735294	0.00350506	2.4553	0.0271642	C00079 C00315 C00482 C00761 C00852	https://www.genome.jp/kegg-bin/show_pathway?peq00940/peq:C00079%09red/peq:C00315%09red/peq:C00482%09blue/peq:C00761%09red/peq:C00852%09blue
peq00460	Cyanoamino acid metabolism	4	55	45	3592	0.0888889	0.00460314	2.33695	0.0317105	C00037 C00065 C00079 C00152	https://www.genome.jp/kegg-bin/show_pathway?peq00460/peq:C00037%09blue/peq:C00065%09blue/peq:C00079%09red/peq:C00152%09blue
peq04122	Sulfur relay system	2	55	11	3592	0.181818	0.0115896	1.93593	0.0718557	C00041 C00979	https://www.genome.jp/kegg-bin/show_pathway?peq04122/peq:C00041%09blue/peq:C00979%09blue
peq00630	Glyoxylate and dicarboxylate metabolism	4	55	62	3592	0.0645161	0.0142287	1.84684	0.0776217	C00037 C00064 C00065 C00158	https://www.genome.jp/kegg-bin/show_pathway?peq00630/peq:C00037%09blue/peq:C00064%09blue/peq:C00065%09blue/peq:C00158%09red
peq00270	Cysteine and methionine metabolism	4	55	63	3592	0.0634921	0.0150236	1.82323	0.0776217	C00041 C00065 C00979 C02291	https://www.genome.jp/kegg-bin/show_pathway?peq00270/peq:C00041%09blue/peq:C00065%09blue/peq:C00979%09blue/peq:C02291%09blue
peq00650	Butanoate metabolism	3	55	42	3592	0.0714286	0.0255966	1.59182	0.122076	C00246 C00334 C01089	https://www.genome.jp/kegg-bin/show_pathway?peq00650/peq:C00246%09blue/peq:C00334%09blue/peq:C01089%09red
peq00052	Galactose metabolism	3	55	46	3592	0.0652174	0.0324314	1.48903	0.143625	C00085 C00267 C00984	https://www.genome.jp/kegg-bin/show_pathway?peq00052/peq:C00085%09blue/peq:C00267%09blue/peq:C00984%09blue
peq00260	Glycine, serine and threonine metabolism	3	55	50	3592	0.06	0.0401282	1.39655	0.14635	C00037 C00065 C02291	https://www.genome.jp/kegg-bin/show_pathway?peq00260/peq:C00037%09blue/peq:C00065%09blue/peq:C02291%09blue
peq00310	Lysine degradation	3	55	50	3592	0.06	0.0401282	1.39655	0.14635	C00037 C00449 C00489	https://www.genome.jp/kegg-bin/show_pathway?peq00310/peq:C00037%09blue/peq:C00449%09blue/peq:C00489%09red
peq00053	Ascorbate and aldarate metabolism	3	55	50	3592	0.06	0.0401282	1.39655	0.14635	C00879 C01041 C05422	https://www.genome.jp/kegg-bin/show_pathway?peq00053/peq:C00879%09red/peq:C01041%09blue/peq:C05422%09blue
peq00710	Carbon fixation in photosynthetic organisms	2	55	23	3592	0.0869565	0.0474326	1.32392	0.15478	C00041 C00085	https://www.genome.jp/kegg-bin/show_pathway?peq00710/peq:C00041%09blue/peq:C00085%09blue
peq00290	Valine, leucine and isoleucine biosynthesis	2	55	23	3592	0.0869565	0.0474326	1.32392	0.15478	C00141 C00233	https://www.genome.jp/kegg-bin/show_pathway?peq00290/peq:C00141%09blue/peq:C00233%09blue
peq00040	Pentose and glucuronate interconversions	3	55	56	3592	0.0535714	0.0532509	1.27367	0.162876	C00474 C00532 C01904	https://www.genome.jp/kegg-bin/show_pathway?peq00040/peq:C00474%09blue/peq:C00532%09red/peq:C01904%09red
peq00600	Sphingolipid metabolism	2	55	25	3592	0.08	0.0551677	1.25831	0.162876	C00065 C00319	https://www.genome.jp/kegg-bin/show_pathway?peq00600/peq:C00065%09blue/peq:C00319%09blue
peq00240	Pyrimidine metabolism	3	55	65	3592	0.0461538	0.0763019	1.11746	0.214407	C00064 C00086 C00299	https://www.genome.jp/kegg-bin/show_pathway?peq00240/peq:C00064%09blue/peq:C00086%09red/peq:C00299%09blue
peq00010	Glycolysis / Gluconeogenesis	2	55	31	3592	0.0645161	0.0807152	1.09304	0.214407	C00221 C00267	https://www.genome.jp/kegg-bin/show_pathway?peq00010/peq:C00221%09blue/peq:C00267%09blue
peq00410	beta-Alanine metabolism	2	55	32	3592	0.0625	0.0852755	1.06918	0.214407	C00315 C00334	https://www.genome.jp/kegg-bin/show_pathway?peq00410/peq:C00315%09red/peq:C00334%09blue
peq00072	Synthesis and degradation of ketone bodies	1	55	6	3592	0.166667	0.0884843	1.05313	0.214407	C01089	https://www.genome.jp/kegg-bin/show_pathway?peq00072/peq:C01089%09red
peq00920	Sulfur metabolism	2	55	33	3592	0.0606061	0.0899128	1.04618	0.214407	C00065 C00979	https://www.genome.jp/kegg-bin/show_pathway?peq00920/peq:C00065%09blue/peq:C00979%09blue
peq00030	Pentose phosphate pathway	2	55	35	3592	0.0571429	0.0994053	1.00259	0.228264	C00221 C00257	https://www.genome.jp/kegg-bin/show_pathway?peq00030/peq:C00221%09blue/peq:C00257%09red
peq00500	Starch and sucrose metabolism	2	55	37	3592	0.0540541	0.109167	0.961909	0.240892	C00085 C00092	https://www.genome.jp/kegg-bin/show_pathway?peq00500/peq:C00085%09blue/peq:C00092%09blue
peq00966	Glucosinolate biosynthesis	3	55	77	3592	0.038961	0.112675	0.948171	0.240892	C00079 C00141 C00233	https://www.genome.jp/kegg-bin/show_pathway?peq00966/peq:C00079%09red/peq:C00141%09blue/peq:C00233%09blue
peq00998	Biosynthesis of various secondary metabolites - part 2	3	55	81	3592	0.037037	0.126054	0.899442	0.258803	C00041 C00079 C00092	https://www.genome.jp/kegg-bin/show_pathway?peq00998/peq:C00041%09blue/peq:C00079%09red/peq:C00092%09blue
peq00280	Valine, leucine and isoleucine degradation	2	55	41	3592	0.0487805	0.129402	0.88806	0.258803	C00141 C00233	https://www.genome.jp/kegg-bin/show_pathway?peq00280/peq:C00141%09blue/peq:C00233%09blue
peq00785	Lipoic acid metabolism	1	55	13	3592	0.0769231	0.182032	0.739853	0.352686	C06423	https://www.genome.jp/kegg-bin/show_pathway?peq00785/peq:C06423%09blue
peq00051	Fructose and mannose metabolism	2	55	54	3592	0.037037	0.199862	0.699269	0.373985	C00267 C01487	https://www.genome.jp/kegg-bin/show_pathway?peq00051/peq:C00267%09blue/peq:C01487%09blue
peq00760	Nicotinate and nicotinamide metabolism	2	55	55	3592	0.0363636	0.205482	0.687226	0.373985	C00334 C01004	https://www.genome.jp/kegg-bin/show_pathway?peq00760/peq:C00334%09blue/peq:C01004%09red
peq00061	Fatty acid biosynthesis	2	55	56	3592	0.0357143	0.21112	0.67547	0.373985	C02679 C06423	https://www.genome.jp/kegg-bin/show_pathway?peq00061/peq:C02679%09red/peq:C06423%09blue
peq00520	Amino sugar and nucleotide sugar metabolism	3	55	108	3592	0.0277778	0.228406	0.641293	0.393366	C00267 C00984 C02336	https://www.genome.jp/kegg-bin/show_pathway?peq00520/peq:C00267%09blue/peq:C00984%09blue/peq:C02336%09blue
peq00910	Nitrogen metabolism	1	55	19	3592	0.0526316	0.254662	0.594036	0.423087	C00064	https://www.genome.jp/kegg-bin/show_pathway?peq00910/peq:C00064%09blue
peq00020	Citrate cycle (TCA cycle)	1	55	20	3592	0.05	0.266135	0.574898	0.423087	C00158	https://www.genome.jp/kegg-bin/show_pathway?peq00020/peq:C00158%09red
peq00740	Riboflavin metabolism	1	55	20	3592	0.05	0.266135	0.574898	0.423087	C00474	https://www.genome.jp/kegg-bin/show_pathway?peq00740/peq:C00474%09blue
peq00960	Tropane, piperidine and pyridine alkaloid biosynthesis	2	55	68	3592	0.0294118	0.279586	0.553484	0.433359	C00079 C01479	https://www.genome.jp/kegg-bin/show_pathway?peq00960/peq:C00079%09red/peq:C01479%09red
peq00430	Taurine and hypotaurine metabolism	1	55	22	3592	0.0454545	0.288564	0.539758	0.436365	C00041	https://www.genome.jp/kegg-bin/show_pathway?peq00430/peq:C00041%09blue
peq00941	Flavonoid biosynthesis	2	55	74	3592	0.027027	0.313872	0.503247	0.462765	C00852 C06562	https://www.genome.jp/kegg-bin/show_pathway?peq00941/peq:C00852%09blue/peq:C06562%09blue
peq00945	Stilbenoid, diarylheptanoid and gingerol biosynthesis	1	55	25	3592	0.04	0.32095	0.493562	0.462765	C00852	https://www.genome.jp/kegg-bin/show_pathway?peq00945/peq:C00852%09blue
peq00450	Selenocompound metabolism	1	55	27	3592	0.037037	0.341732	0.466314	0.470831	C00041	https://www.genome.jp/kegg-bin/show_pathway?peq00450/peq:C00041%09blue
peq00073	Cutin, suberine and wax biosynthesis	1	55	27	3592	0.037037	0.341732	0.466314	0.470831	C19615	https://www.genome.jp/kegg-bin/show_pathway?peq00073/peq:C19615%09blue
peq00780	Biotin metabolism	1	55	28	3592	0.0357143	0.351888	0.453596	0.474284	C00086	https://www.genome.jp/kegg-bin/show_pathway?peq00780/peq:C00086%09red
peq00750	Vitamin B6 metabolism	1	55	29	3592	0.0344828	0.36189	0.441424	0.477386	C00064	https://www.genome.jp/kegg-bin/show_pathway?peq00750/peq:C00064%09blue
peq00770	Pantothenate and CoA biosynthesis	1	55	30	3592	0.0333333	0.37174	0.429761	0.480164	C00141	https://www.genome.jp/kegg-bin/show_pathway?peq00770/peq:C00141%09blue
peq00730	Thiamine metabolism	1	55	31	3592	0.0322581	0.381441	0.418573	0.482639	C00037	https://www.genome.jp/kegg-bin/show_pathway?peq00730/peq:C00037%09blue
peq00400	Phenylalanine, tyrosine and tryptophan biosynthesis	1	55	34	3592	0.0294118	0.409669	0.387567	0.50799	C00079	https://www.genome.jp/kegg-bin/show_pathway?peq00400/peq:C00079%09red
peq00300	Lysine biosynthesis	1	55	35	3592	0.0285714	0.418795	0.377999	0.509123	C00449	https://www.genome.jp/kegg-bin/show_pathway?peq00300/peq:C00449%09blue
peq00261	Monobactam biosynthesis	1	55	39	3592	0.025641	0.453931	0.34301	0.531014	C00065	https://www.genome.jp/kegg-bin/show_pathway?peq00261/peq:C00065%09blue
peq00908	Zeatin biosynthesis	1	55	39	3592	0.025641	0.453931	0.34301	0.531014	C00979	https://www.genome.jp/kegg-bin/show_pathway?peq00908/peq:C00979%09blue
peq00562	Inositol phosphate metabolism	1	55	47	3592	0.0212766	0.518063	0.285617	0.594813	C00092	https://www.genome.jp/kegg-bin/show_pathway?peq00562/peq:C00092%09blue
peq00071	Fatty acid degradation	1	55	50	3592	0.02	0.540154	0.267482	0.608901	C00489	https://www.genome.jp/kegg-bin/show_pathway?peq00071/peq:C00489%09red
peq00440	Phosphonate and phosphinate metabolism	1	55	53	3592	0.0188679	0.561251	0.250843	0.621385	C00037	https://www.genome.jp/kegg-bin/show_pathway?peq00440/peq:C00037%09blue
peq00100	Steroid biosynthesis	1	55	58	3592	0.0172414	0.594319	0.225981	0.646452	C05442	https://www.genome.jp/kegg-bin/show_pathway?peq00100/peq:C05442%09red
peq00360	Phenylalanine metabolism	1	55	60	3592	0.0166667	0.60685	0.216919	0.648701	C00079	https://www.genome.jp/kegg-bin/show_pathway?peq00360/peq:C00079%09red
peq00350	Tyrosine metabolism	1	55	78	3592	0.0128205	0.703809	0.152545	0.739596	C00483	https://www.genome.jp/kegg-bin/show_pathway?peq00350/peq:C00483%09blue
peq00380	Tryptophan metabolism	1	55	83	3592	0.0120482	0.726286	0.138892	0.750496	C02470	https://www.genome.jp/kegg-bin/show_pathway?peq00380/peq:C02470%09red
peq00950	Isoquinoline alkaloid biosynthesis	1	55	122	3592	0.00819672	0.852686	0.069211	0.866664	C00483	https://www.genome.jp/kegg-bin/show_pathway?peq00950/peq:C00483%09blue
peq00860	Porphyrin and chlorophyll metabolism	1	55	138	3592	0.00724638	0.88598	0.0525762	0.88598	C00037	https://www.genome.jp/kegg-bin/show_pathway?peq00860/peq:C00037%09blue
