# Supplementary material for: Integrated Proteomic and Metabolomic Analyses Provide Insights Into Acquisition of Embryogenic Ability in Agapanthus praecox
Source: Front Plant Sci. 2022 May 18;13:858065. doi: 10.3389/fpls.2022.858065 (PMC9158531; doi:10.3389/fpls.2022.858065)
Supplement: Supplementary file 7 [file Table_7.XLSX]

## Sheet: IOC_CA
Alignment ID	Average Rt(min)	Average RI	Quant mass	Metabolite name	Total score	HMDB	Super Class	Class	Sub Class	VIP	P-value	adj.P-value	log2(FC)	FC	average(IOC)	average(CA)	IOC-4	IOC-5	IOC-6	IOC-7	IOC-8	IOC-9	CA-4	CA-5	CA-6	CA-7	CA-8	CA-9
768	25.538	582704	102.2	3,4-methylenedioxyamphetamine	76.4	HMDB0041931	Organoheterocyclic compounds	Benzodioxoles		3.47344	0.0185739	0.0472341	19.2153	608683	0.0407067	6.68767e-08	6.68767e-08	0.0251961	0.0948826	0.0294553	0.0222331	0.0724733	6.68767e-08	6.68767e-08	6.68767e-08	6.68767e-08	6.68767e-08	6.68767e-08
816	26.017	582714	319.28	Glucose	95.9	HMDB0000516	Organic oxygen compounds	Organooxygen compounds	Carbohydrates and carbohydrate conjugates	2.98675	1.09774e-10	4.28118e-08	9.68141	821.098	21.8486	0.026609	22.3969	21.9919	25.0854	21.4979	19.0153	21.104	0.0773608	0.0283747	0.0288482	0.0127312	0.00403133	0.00830775
599	21.483	582622	174.2	Glycyl tyrosine	77.8	HMDB0028853	Organic acids and derivatives	Carboxylic acids and derivatives	Amino acids, peptides, and analogues	2.67398	0.00983728	0.027801	9.20492	590.142	2.46876	0.00418334	0.373458	4.70243	0.125587	2.88581	2.52899	4.19632	0.00256484	0.00128026	0.00590545	0.00521485	0.00475952	0.00537514
807	25.89	582711	319.2	Sedoheptulose	73.8	HMDB0003219	Organic oxygen compounds	Organooxygen compounds	Carbohydrates and carbohydrate conjugates	2.49637	0.0428461	0.0931017	-9.97667	0.000992486	0.0204316	20.5863	0.000136766	0.00622186	0.0898309	0.0100682	0.00508926	0.0112427	19.0124	42.7598	10.5844	0.1492	0.0186001	50.9933
828	26.123	582716	300.2	Lactitol	62.2	HMDB0040937	Lipids and lipid-like molecules	Fatty Acyls	Fatty acyl glycosides	2.24809	4.35886e-09	2.12494e-07	-5.67432	0.0195821	0.00919268	0.469444	0.011831	0.00595711	0.0152728	0.00584375	0.00647126	0.00978015	0.469486	0.436204	0.438186	0.490614	0.404978	0.577198
755	25.39	582701	307.3	Chlorogenic acid	68.5	HMDB0003164	Organic oxygen compounds	Organooxygen compounds	Alcohols and polyols	2.22704	3.32181e-09	2.12494e-07	-5.26429	0.026019	0.939542	36.1098	0.443041	0.279146	2.32997	1.96688	0.415164	0.203058	38.7808	30.568	34.4793	40.5309	31.8539	40.4459
594	21.414	582621	174.2	2-aminoethyl methacrylate	91.9					2.19754	0.000343181	0.00205909	5.70797	52.272	2.8661	0.0548305	2.60993	4.4181	0.872937	2.73417	2.38525	4.17621	0.0622791	0.0592536	0.0423974	0.0655233	0.041162	0.0583675
408	16.132	381115	230.2	4-hydroxyproline	93.5	HMDB0000725	Organic acids and derivatives	Carboxylic acids and derivatives	Amino acids, peptides, and analogues	2.07599	0.000354858	0.00209689	-3.40004	0.0947296	3.62252	38.2407	19.6005	0.402606	0.705543	0.433756	0.338516	0.25423	33.6541	53.75	20.3621	34.4188	30.8509	56.408
454	16.876	487230	117.1	Lauric acid	75.6	HMDB0000638	Lipids and lipid-like molecules	Fatty Acyls	Fatty acids and conjugates	2.07515	2.87408e-09	2.12494e-07	4.83836	28.6083	0.290776	0.0101641	0.248651	0.287505	0.334566	0.282729	0.329901	0.261305	0.00379391	0.00917197	0.0140422	0.0166237	0.00879937	0.0085532
453	16.872	487230	117.1	6-deoxyglucitol	85.9					2.06952	3.82286e-09	2.12494e-07	4.83661	28.5735	0.289571	0.0101343	0.243009	0.287505	0.33307	0.282636	0.329901	0.261305	0.00667013	0.00917197	0.0107738	0.0162251	0.00951845	0.00844615
546	19.685	487286	133.1	Resveratrol	74.7	HMDB0003747	Phenylpropanoids and polyketides	Stilbenes		2.06627	0.00320526	0.0115745	3.95384	15.4961	0.0341874	0.00220619	0.0582562	0.0465433	0.0425367	0.00606296	0.0372451	0.0144803	6.17094e-05	0.000171205	7.22471e-05	0.0101003	0.000574076	0.00225764
721	24.841	582690	241.2	Stigmasterol	74.8	HMDB0000937	Lipids and lipid-like molecules	Steroids and steroid derivatives	Stigmastanes and derivatives	2.04835	0.0084409	0.0243848	5.21792	37.2179	0.010787	0.000289833	0.00369329	0.00393103	0.0173325	0.00384131	0.0209389	0.0149847	0.000141315	0.000553468	0.000511545	0.000167433	9.09023e-05	0.000274336
468	17.281	487238	179.167	Tyrosol	84.8	HMDB0004284	Benzenoids	Phenols	Tyrosols and derivatives	2.03914	1.38188e-07	4.14564e-06	4.67341	25.5175	0.101829	0.00399057	0.0873044	0.102916	0.137233	0.0886324	0.095555	0.0993353	0.00496467	0.00107085	0.00316644	0.00357575	0.00479841	0.00636732
375	15.117	381094	117.113	D-xylulose	88.4	HMDB0001644	Organooxygen compounds	Carbohydrates and carbohydrate conjugates	Monosaccharides	1.99266	2.56905e-09	2.12494e-07	4.45479	21.9293	0.375531	0.0171246	0.417798	0.397855	0.311558	0.331205	0.412534	0.382234	0.0130425	0.0214537	0.0111709	0.0152957	0.0126281	0.0291569
835	26.184	582717	147.1	Nicotianamine	72					1.97524	3.67458e-09	2.12494e-07	-4.40729	0.0471275	0.872011	18.5032	1.02856	0.0353715	1.15203	0.974585	0.97599	1.06552	18.9331	17.1374	17.3549	19.5536	15.8451	22.1951
192	9.871	323139	318.169	Kynurenic acid	76.2	HMDB0000715	Organoheterocyclic compounds	Quinolines and derivatives	Quinoline carboxylic acids	1.95077	0.00997382	0.0279841	2.55548	5.87865	0.019977	0.00339823	5.13744e-05	0.0231432	0.0280158	0.0237529	0.0227481	0.0221504	6.68767e-08	8.78437e-05	0.0197704	4.41418e-05	4.08779e-05	0.000446028
199	10.062	323148	189.2	Urea	94.2	HMDB0000294	Organic acids and derivatives	Organic carbonic acids and derivatives	Ureas	1.94964	0.000738289	0.00373459	5.5	45.2549	0.133249	0.00294441	0.195512	0.161671	0.00389585	0.135275	0.159655	0.143484	0.00311822	0.0021182	0.00158766	0.00243771	0.00298621	0.00541845
430	16.436	487222	118.2	Inosine	72.5	HMDB0000195	Nucleosides, nucleotides, and analogues	Purine nucleosides		1.93631	7.12142e-10	1.38868e-07	4.22	18.6357	2.31853	0.124413	2.54188	2.10304	2.58016	2.38501	2.31605	1.98503	0.113447	0.159384	0.0794964	0.111474	0.0980036	0.184675
381	15.29	381098	147.1	Malate	90.3	HMDB0000156	Organic acids and derivatives	Hydroxy acids and derivatives	Beta hydroxy acids and derivatives	1.92479	0.04297	0.0931017	-6.25587	0.0130857	0.0692773	5.29413	0.0130435	0.0880227	0.222081	0.0341594	0.0344287	0.0239288	0.559554	0.50124	8.12638	12.0404	10.4435	0.0937543
886	26.952	668733	204.2	Maltotriose	89.5	HMDB0001262	Organic oxygen compounds	Organooxygen compounds	Carbohydrates and carbohydrate conjugates	1.89785	4.92125e-07	1.06627e-05	-4.02689	0.061346	0.136116	2.21883	0.245837	0.134863	0.134382	0.00265507	0.0630477	0.235912	2.25916	2.25593	1.59813	2.31302	1.96018	2.92655
262	11.359	323211	299.2	Ciliatine	95.7	HMDB0011747	Organic acids and derivatives	Organic phosphonic acids and derivatives	Organic phosphonic acids	1.83453	0.0372084	0.0829215	-4.6518	0.0397802	0.0469355	1.17987	0.0361207	0.0110479	0.208967	0.00518254	0.0129043	0.00739003	0.135109	0.396417	0.058642	2.08277	1.58195	2.82432
1261	39.958	819764	236.2	Adenosine	71.5	HMDB0000050	Nucleosides, nucleotides, and analogues	Purine nucleosides		1.83384	4.03152e-06	4.98736e-05	3.8715	14.6365	0.931015	0.0636092	1.14802	1.13693	0.804004	1.1392	0.690088	0.667846	0.0657958	0.0584057	0.0748634	0.0507944	0.0509128	0.080883
175	9.43	262417	159.197	4-methyl-1,2-dihydroxypentane	81.5	HMDB0059740	Organic oxygen compounds	Organooxygen compounds	Alcohols and polyols	1.80025	7.60401e-09	3.29507e-07	3.67866	12.8052	0.144729	0.0113023	0.149115	0.151192	0.172724	0.142096	0.120306	0.132939	0.0147031	0.0102396	0.0128459	0.00173224	0.0109054	0.0173875
927	28.1	668758	204.2	D-ribose	88.2	HMDB0000283	Organic oxygen compounds	Organooxygen compounds	Carbohydrates and carbohydrate conjugates	1.79941	2.90479e-07	7.55244e-06	3.69074	12.9129	0.789347	0.0611287	0.8741	0.625874	0.979838	0.899262	0.71607	0.640938	0.0616408	0.060484	0.0387581	0.0704982	0.0683642	0.0670267
974	29.755	668794	205.2	N-acetylgalactosamine	82.5	HMDB0000212	Organic oxygen compounds	Organooxygen compounds	Carbohydrates and carbohydrate conjugates	1.75986	1.31267e-07	4.14564e-06	3.51935	11.4664	0.346173	0.0301901	0.405016	0.417549	0.334477	0.291608	0.271828	0.356558	0.0307979	0.0290809	0.0211926	0.0325327	0.0253664	0.04217
345	14.204	381075	117.111	Beta-glutamic acid	81.7					1.72236	3.54202e-07	8.12581e-06	3.37951	10.4072	2.08964	0.200788	2.60923	1.91771	2.33182	2.17455	2.03801	1.46649	0.189755	0.241021	0.132235	0.1825	0.160364	0.298851
325	13.322	381057	103.117	1,2,4-butanetriol	84.5					1.70917	5.52565e-05	0.000427574	-3.39658	0.094957	0.0329327	0.346817	0.028915	0.0227796	0.0640208	0.027615	0.0284559	0.02581	0.31328	0.423541	0.219104	0.33433	0.259411	0.531237
438	16.566	487224	191.2	2,2-dihydroxyacetic acid	74.6					1.66935	1.55498e-08	6.06441e-07	3.15318	8.89614	0.188941	0.0212385	0.223906	0.19665	0.161068	0.203243	0.186566	0.162211	0.017401	0.024514	0.013414	0.0231736	0.0183475	0.030581
137	8.456	262361	130.2	N-methylalanine	95.5	HMDB0094692	Organic acids and derivatives	Carboxylic acids and derivatives	Amino acids, peptides, and analogues	1.6409	0.00384339	0.0133832	3.31856	9.97669	0.97931	0.0981598	0.995778	0.68983	2.11025	0.859995	0.688024	0.531984	0.10228	0.099893	0.0849136	0.0908609	0.0725781	0.138434
626	22.49	582643	315.2	2-deoxy-erythro-pentose 5-phosphate	90.9					1.62312	2.71644e-05	0.00025224	3.06271	8.35541	0.530903	0.06354	0.567009	0.442564	0.818807	0.544983	0.40973	0.402327	0.0713547	0.0545322	0.0475128	0.0766144	0.054856	0.0763701
90	7.297	262294	117.1	Caprylic acid	78.8	HMDB0000482	Lipids and lipid-like molecules	Fatty Acyls	Fatty acids and conjugates	1.5955	0.0123991	0.0340538	3.23468	9.41315	25.6797	2.72806	22.6058	17.9575	62.9827	18.8793	17.29	14.3627	2.71911	2.52641	2.1403	2.94183	2.40907	3.63164
882	26.854	668731	449.3	Methylenebisphosphate	66.4					1.59506	3.10527e-07	7.56911e-06	-2.92028	0.132102	0.0131375	0.0994499	0.0153335	0.0149157	0.0130532	0.0124479	0.0119488	0.0111262	0.109301	0.0863541	0.0770719	0.103284	0.0939583	0.126731
895	27.152	668738	203.2	2,6-diaminopimelic acid	58.7	HMDB0001370	Organic acids and derivatives	Carboxylic acids and derivatives	Amino acids, peptides, and analogues	1.5947	2.01802e-05	0.000191958	-2.75562	0.148073	0.00340221	0.0229765	0.00353775	0.00105717	6.68767e-08	0.0090412	0.00313623	0.00364083	0.0220602	0.0308328	0.0155784	0.025454	0.0181706	0.025763
43	6.134	262227	117.167	Butane-2,3-diol	95.5	HMDB0003156	Organic oxygen compounds	Organooxygen compounds	Alcohols and polyols	1.59017	7.2377e-08	2.56609e-06	2.88304	7.37703	3.90551	0.529415	4.56338	3.5998	4.60638	3.94118	3.59253	3.12978	0.555152	0.470763	0.415301	0.559616	0.474436	0.701222
289	12.09	381032	188.2	L-alanine	96	HMDB0000161	Organic acids and derivatives	Carboxylic acids and derivatives	Amino acids, peptides, and analogues	1.58135	0.0403428	0.0887076	3.40144	10.5666	4.93939	0.467454	4.85571	2.26229	14.2048	3.37914	2.87345	2.06098	0.382563	0.580449	0.24455	0.380626	0.370194	0.846341
226	10.621	323175	117.1	2-deoxyerythritol	95.9					1.5812	1.18766e-06	2.01386e-05	2.98411	7.91239	1.53667	0.19421	1.77513	1.33672	2.0076	1.48109	1.43727	1.18221	0.230739	0.30716	0.175384	0.236368	0.205389	0.0102225
404	16.05	381114	254.2	Cytosine	80.4	HMDB0000630	Organoheterocyclic compounds	Diazines	Pyrimidines and pyrimidine derivatives	1.5556	0.000928188	0.00425736	4.45666	21.9578	0.0210505	0.000958684	0.023252	0.000308091	0.0299571	0.0276142	0.0232184	0.0219535	0.000831597	0.001098	0.00061437	0.000580366	0.00128826	0.00133951
740	25.154	582696	331.267	Alloxanoic acid	73.3					1.55283	0.000215866	0.00140313	2.20967	4.62571	1.50028	0.324335	1.43647	1.44732	2.05202	1.61984	1.28338	1.16265	0.0265659	0.684441	0.0545232	0.0205387	0.190025	0.969918
429	16.432	487221	117.2	1-deoxy-d-ribitol	96.6	HMDB0041486	Organic oxygen compounds	Organooxygen compounds	Alcohols and polyols	1.55234	0.000803552	0.0039669	3.97874	15.766	15.5438	0.985904	19.5212	17.1518	20.8704	19.1066	0.578179	16.0343	0.988656	1.23163	0.599614	0.958438	0.743341	1.39374
227	10.632	323176	117.1	1,2,3-butanetriol	99.6					1.48839	1.53635e-06	2.27447e-05	2.54575	5.83912	1.53373	0.262665	1.77946	1.33568	1.99378	1.47924	1.43494	1.17928	0.236565	0.313884	0.179089	0.239456	0.210458	0.396537
1041	32.008	747447	249.2	Epicatechin	59.2	HMDB0001871	Phenylpropanoids and polyketides	Flavonoids	Flavans	1.47713	1.77908e-05	0.00017346	2.54743	5.8459	0.236305	0.0404223	0.30289	0.192424	0.324365	0.226743	0.186598	0.184809	0.0395641	0.040043	0.0264613	0.0437943	0.0371268	0.0555444
414	16.222	381117	304.3	1,8-dihydroxynaphthalene	84.4					1.41186	0.00180367	0.00717787	2.44442	5.44307	4.40465	0.809222	3.94287	4.0404	8.56611	3.534	3.42468	2.91985	0.784552	0.958622	0.564415	0.7242	0.598368	1.22517
1279	40.459	819778	259.2	5-methyluridine	59.3	HMDB0000884	Nucleosides, nucleotides, and analogues	Pyrimidine nucleosides		1.40575	1.45462e-05	0.000145462	2.32464	5.00941	2.48458	0.495982	2.32944	2.77425	3.49382	1.99629	2.0171	2.29657	0.468675	0.533178	0.0807888	0.559997	0.454597	0.878655
392	15.665	381106	261.19	Glycyl proline	72.4	HMDB0000721	Organic acids and derivatives	Carboxylic acids and derivatives	Amino acids, peptides, and analogues	1.39945	3.28379e-06	4.26893e-05	2.26757	4.81513	0.0147646	0.0030663	0.0151773	0.0132727	0.0197344	0.0147019	0.0148933	0.0108082	0.00208188	0.00418781	0.00182999	0.0027349	0.00328483	0.00427841
445	16.69	487227	120.1	Arabitol	76.7	HMDB0000568	Organic oxygen compounds	Organooxygen compounds	Carbohydrates and carbohydrate conjugates	1.39642	3.81653e-05	0.000334106	-2.42799	0.185825	0.0174367	0.0938342	0.0169288	0.0245368	0.000462288	0.0252421	0.0143181	0.0231322	0.138275	0.081231	0.0721253	0.0786623	0.0839812	0.10873
91	7.298	262294	116.2	Acetamide	88	HMDB0031645	Organic acids and derivatives	Carboximidic acids and derivatives	Carboximidic acids	1.39359	0.000648754	0.00332913	2.34329	5.07459	112.196	22.1094	101.488	94.0862	203.488	98.3859	91.0979	84.6316	22.4767	20.3058	17.4669	23.8624	19.6209	28.924
413	16.221	381117	174.2	Gamma-aminobutyric acid	95.8	HMDB0000112	Organic acids and derivatives	Carboxylic acids and derivatives	Amino acids, peptides, and analogues	1.38532	0.000936929	0.00425736	2.32917	5.02517	15.8957	3.16321	14.4527	14.664	29.2432	13.1861	12.7832	11.045	3.07129	3.5965	2.19843	2.85725	2.41149	4.84432
1077	33.227	747477	204.2	D-xylose	89.1	HMDB0000098	Organic oxygen compounds	Organooxygen compounds	Carbohydrates and carbohydrate conjugates	1.38488	1.21657e-05	0.000124859	2.23451	4.70602	0.291523	0.0619469	0.423736	0.236802	0.272596	0.307187	0.257133	0.251685	0.0640071	0.0589411	0.0421819	0.0684095	0.0533339	0.0848079
1280	40.466	819778	259.2	1-methyladenosine	57.4	HMDB0003331	Nucleosides, nucleotides, and analogues	Purine nucleosides		1.36746	1.1401e-05	0.000120173	2.17547	4.51734	2.43124	0.538202	2.32944	2.76226	3.37587	1.91768	1.96142	2.24078	0.468675	0.533178	0.369038	0.559997	0.454351	0.843973
799	25.832	582710	174.2	(r)-amphetamine	87	HMDB0012128	Benzenoids	Benzene and substituted derivatives	Phenethylamines	1.3658	0.00161672	0.00656791	1.86454	3.64151	0.247632	0.0680025	0.201343	0.220756	0.364523	0.235672	0.248125	0.21537	0.0076884	0.103691	0.0326007	0.00949492	0.223626	0.0309145
606	21.698	582627	299.179	D-fructose-1,6-bisphosphate	85.7	HMDB0001058	Organic oxygen compounds	Organooxygen compounds	Carbohydrates and carbohydrate conjugates	1.36138	4.77678e-06	5.64529e-05	2.14644	4.42734	0.00874547	0.00197533	0.00923174	0.00769858	0.0112798	0.00840544	0.00937423	0.00648299	0.00194662	0.00113626	0.0012794	0.00256406	0.00143055	0.00349509
566	20.379	487300	147.1	Digalacturonic acid	86.8	HMDB0039721	Organic oxygen compounds	Organooxygen compounds	Carbohydrates and carbohydrate conjugates	1.34279	0.00330523	0.0118261	-2.02568	0.245589	0.0310304	0.126351	0.019005	0.00869219	0.0988599	0.00524369	0.0182885	0.0360932	0.114876	0.170459	0.0817974	0.0859885	0.10052	0.204465
350	14.334	381078	287.206	Aconitic acid	73.2	HMDB0000072	Organic acids and derivatives	Carboxylic acids and derivatives	Tricarboxylic acids and derivatives	1.33012	0.000128847	0.000897326	-2.15039	0.225252	0.00260627	0.0115705	0.00223158	0.00236984	0.00412028	0.00214921	0.00293071	0.001836	0.0118272	0.0127479	0.00694047	0.011524	0.00900815	0.0173752
1098	34.196	747501	146.107	L-cystine	76.1	HMDB0000192	Organic acids and derivatives	Carboxylic acids and derivatives	Amino acids, peptides, and analogues	1.32875	0.000390582	0.0022401	2.15239	4.44564	0.0255265	0.00574191	0.0408096	0.0232903	0.0219752	0.0310465	0.0200677	0.0159695	0.00873784	0.00659062	0.00309307	0.0039685	0.00398767	0.00807378
802	25.842	582710	117.2	3-methyl-2-butanol	73	HMDB0033777	Organic oxygen compounds	Organooxygen compounds	Alcohols and polyols	1.31821	0.0191358	0.0472341	-1.06048	0.479471	6.39002	13.3272	9.41308	11.0135	0.00378681	9.61748	8.28473	0.0076189	13.8526	12.7488	13.5646	14.8265	7.23347	17.7375
234	10.799	323184	142.2	L-proline	95.7	HMDB0000162	Organic acids and derivatives	Carboxylic acids and derivatives	Amino acids, peptides, and analogues	1.28762	0.00140812	0.00590502	2.04962	4.13997	7.83576	1.89271	7.22353	5.96697	14.3842	6.8135	7.13861	5.48777	1.77651	2.18466	1.20733	1.77914	1.48965	2.91894
1180	37.101	819682	204.2	Trisaccharide	82.5					1.27832	1.57463e-06	2.27447e-05	1.92278	3.79154	0.412526	0.108802	0.498473	0.404552	0.416439	0.43764	0.373985	0.344069	0.11219	0.113916	0.0772984	0.129019	0.0330354	0.187352
660	23.337	582660	299.18	3-phosphoglyceric acid	91.3	HMDB0000807	Organic oxygen compounds	Organooxygen compounds	Carbohydrates and carbohydrate conjugates	1.2768	0.000123528	0.000875927	1.96065	3.89238	0.0422052	0.010843	0.0483783	0.0310019	0.0628977	0.0431973	0.0331312	0.0346246	0.00977164	0.0100428	0.00565145	0.0144294	0.00899004	0.0161729
178	9.536	323122	159.2	2-hydroxyhexanoic acid	84	HMDB0001624	Lipids and lipid-like molecules	Fatty Acyls	Fatty acids and conjugates	1.27176	0.000645336	0.00332913	-2.03523	0.243969	0.00629922	0.0258197	0.00697436	0.00529802	0.00925469	0.00553622	0.00588231	0.00484973	0.023602	0.0302259	0.0143195	0.0241231	0.0201971	0.0424506
542	19.544	487284	451.2	Pyrophosphate	92.2	HMDB0000250	Homogeneous non-metal compounds	Non-metal oxoanionic compounds	Non-metal pyrophosphates	1.26815	0.0462934	0.0992001	-2.63776	0.160677	0.0198026	0.123245	0.0393035	0.0231609	0.0172206	0.0159376	0.013276	0.00991707	0.272022	0.260438	0.0507923	0.0536804	0.0427804	0.059755
531	19.033	487273	174.2	1,3-diaminopropane	88.8	HMDB0000002	Organic nitrogen compounds	Organonitrogen compounds	Amines	1.25848	1.67911e-06	2.28433e-05	1.83761	3.57417	0.637404	0.178336	0.778086	0.663736	0.510179	0.64239	0.595599	0.634434	0.184229	0.225581	0.0887592	0.151164	0.13115	0.289134
1046	32.244	747453	249.2	Melezitose	79.1	HMDB0011730	Organic oxygen compounds	Organooxygen compounds	Carbohydrates and carbohydrate conjugates	1.25521	5.59135e-05	0.000427574	1.88289	3.68813	2.31242	0.626991	2.9178	1.9754	3.19632	2.1916	1.81438	1.77904	0.602206	0.632154	0.41566	0.679149	0.566489	0.86629
477	17.532	487243	193.189	3-phenyllactic acid	81.6	HMDB0000779	Phenylpropanoids and polyketides	Phenylpropanoic acids		1.2515	0.000201964	0.00133502	-1.92765	0.262857	0.0340492	0.129535	0.039476	0.0301842	0.0378718	0.0345092	0.0338058	0.0284482	0.125407	0.148419	0.0802978	0.123097	0.101566	0.198426
1005	30.768	668816	357.2	D-ribulose 5-phosphate	74.1	HMDB0000618	Organooxygen compounds	Carbohydrates and carbohydrate conjugates	Monosaccharides	1.25085	0.000223306	0.00142769	1.9264	3.80106	0.0281398	0.00740313	0.0384105	0.0300067	0.025981	0.0375046	0.0173169	0.0196189	0.00670998	0.00802506	0.00515526	0.00769534	0.00616069	0.0106725
514	18.62	487265	218.2	L-phenylalanine	98	HMDB0000159	Organic acids and derivatives	Carboxylic acids and derivatives	Amino acids, peptides, and analogues	1.24077	5.0468e-05	0.000410053	-1.86837	0.273882	2.10603	7.68954	2.26765	1.8959	2.39574	2.05782	2.22733	1.79172	8.8729	8.23122	4.79543	7.55334	6.18328	10.5011
450	16.8	487229	85.1158	3-(3-methoxyphenyl)-2-oxopropanoic acid	78.4	HMDB0141265	Benzenoids	Benzene and substituted derivatives	Phenylpyruvic acid derivatives	1.23092	0.00468232	0.0160185	2.0534	4.15082	0.0221075	0.00532607	0.021038	0.0303688	0.0314668	0.0269828	0.0180696	0.00471911	0.00312909	0.00467429	0.00297106	0.00241887	0.00256942	0.0161937
673	23.638	582666	273.2	Citric acid	99.5	HMDB0000094	Organic acids and derivatives	Carboxylic acids and derivatives	Tricarboxylic acids and derivatives	1.2274	0.0108645	0.0300508	-1.50279	0.35287	4.61884	13.0894	2.24083	2.19151	17.5014	2.04959	2.14408	1.58567	14.233	11.8152	10.4387	14.6816	11.6322	15.7355
1249	39.266	819744	254.2	Arbutin	73.1	HMDB0029943	Organic oxygen compounds	Organooxygen compounds	Carbohydrates and carbohydrate conjugates	1.21936	5.5537e-05	0.000427574	-1.80644	0.285896	0.0504721	0.17654	0.0581283	0.0459764	0.061624	0.0474004	0.0446898	0.0450139	0.193895	0.140759	0.112081	0.19845	0.172686	0.241371
291	12.134	381032	204.2	Serine	95.7	HMDB0000187	Organic acids and derivatives	Carboxylic acids and derivatives	Amino acids, peptides, and analogues	1.20675	0.0153099	0.0400728	1.9768	3.93618	14.2452	3.61903	12.2689	10.5707	32.1397	10.3586	11.2881	8.84495	3.38773	4.35645	2.36075	3.28255	2.77312	5.5536
617	22.202	582637	103.1	Xylonic acid	72.2	HMDB0060256	Organic oxygen compounds	Organooxygen compounds	Carbohydrates and carbohydrate conjugates	1.20665	0.000402012	0.00227224	1.80335	3.4903	0.416846	0.11943	0.387613	0.336255	0.624269	0.552357	0.306589	0.293995	0.128119	0.122457	0.0814096	0.134738	0.111223	0.138632
801	25.836	582710	174.2	Tyramine	66.7	HMDB0000306	Benzenoids	Benzene and substituted derivatives	Phenethylamines	1.20482	0.00117861	0.00510732	1.69654	3.24122	0.302534	0.0933396	0.226652	0.288672	0.467968	0.309867	0.248125	0.27392	0.0354865	0.103691	0.0290056	0.0421777	0.223626	0.126051
419	16.308	381119	314.2	Agmatine	77	HMDB0001432	Organic nitrogen compounds	Organonitrogen compounds	Guanidines	1.20361	0.000107659	0.000792207	1.73246	3.32294	1.91778	0.577133	1.86147	1.65533	2.91478	1.83022	1.71674	1.52814	0.495223	0.687039	0.402586	0.552461	0.447164	0.878325
319	13.188	381054	156.16	Saccharopine	73.8	HMDB0000279	Organic acids and derivatives	Carboxylic acids and derivatives	Amino acids, peptides, and analogues	1.20204	0.00101561	0.004501	3.45433	10.9612	0.78976	0.0720506	0.895894	0.955071	0.00997774	0.962596	0.996297	0.918721	0.0804996	0.0748356	0.0455168	0.073165	0.0564771	0.101809
452	16.853	487230	220.2	L-cysteine	99.4	HMDB0000574	Organic acids and derivatives	Carboxylic acids and derivatives	Amino acids, peptides, and analogues	1.20039	1.63474e-07	4.55391e-06	1.65489	3.149	0.297927	0.0946099	0.316581	0.314004	0.263002	0.266474	0.301635	0.325863	0.0878356	0.100952	0.0645092	0.0919314	0.0761829	0.146248
539	19.472	487282	103.103	D-arabinose	98.1	HMDB0029942	Organic oxygen compounds	Organooxygen compounds	Carbohydrates and carbohydrate conjugates	1.19821	9.21737e-07	1.77147e-05	1.66312	3.167	0.640638	0.202285	0.739212	0.694218	0.523323	0.629767	0.626232	0.631076	0.194617	0.25612	0.133793	0.15585	0.158322	0.315011
472	17.394	487241	318.265	Hexitol	78.4	HMDB0000107	Organic oxygen compounds	Organooxygen compounds	Carbohydrates and carbohydrate conjugates	1.18724	0.000320265	0.00198259	-1.76551	0.294123	0.00588499	0.0200086	0.00542856	0.00528362	0.00914473	0.00546635	0.0058973	0.00408937	0.019195	0.024429	0.0120684	0.0182164	0.0164121	0.0297306
399	15.937	381111	176.2	L-methionine	92.9	HMDB0000696	Organic acids and derivatives	Carboxylic acids and derivatives	Amino acids, peptides, and analogues	1.18497	9.53867e-07	1.77147e-05	1.63103	3.09734	1.51782	0.490041	1.65119	1.44735	1.79172	1.42895	1.57572	1.212	0.496771	0.524943	0.37802	0.435948	0.384079	0.720482
1183	37.209	819685	396.3	2,4,7-trihydroxypteridine	58.6					1.17733	0.000174267	0.00117179	-1.71775	0.304024	0.0907817	0.298601	0.120813	0.0715117	0.0722034	0.103143	0.105833	0.0711866	0.392224	0.19987	0.21589	0.330311	0.262336	0.390975
544	19.611	487285	234.2	Scopoletin	72.7	HMDB0034344	Phenylpropanoids and polyketides	Coumarins and derivatives	Hydroxycoumarins	1.16776	1.33331e-06	2.07996e-05	1.59223	3.01516	0.0661688	0.0219454	0.0796148	0.06892	0.0597473	0.0594861	0.0629317	0.0663127	0.0196381	0.0277995	0.0123659	0.0245088	0.0154348	0.0319249
841	26.244	582718	147.1	Isomaltose	76.8	HMDB0002923	Organic oxygen compounds	Organooxygen compounds	Carbohydrates and carbohydrate conjugates	1.16227	0.00826856	0.0242461	-1.35853	0.389979	0.406903	1.0434	1.04301	0.916296	0.202667	0.102268	0.0687414	0.108434	1.10926	1.11279	0.924338	1.10868	0.783884	1.22143
1060	32.65	747463	342.237	Trehalose-6-phosphate	70	HMDB0001124	Organic oxygen compounds	Organooxygen compounds	Carbohydrates and carbohydrate conjugates	1.15933	1.08213e-06	1.91833e-05	1.56441	2.95757	0.0309829	0.0104758	0.0317491	0.0320533	0.0375173	0.0309179	0.0296969	0.0239631	0.0106899	0.00931483	0.00937168	0.0103284	0.00878019	0.01437
1069	32.916	747469	339.344	Oleic acid	73	HMDB0000207	Lipids and lipid-like molecules	Fatty Acyls	Fatty acids and conjugates	1.14116	0.000833429	0.00406297	-1.64834	0.319006	0.00607994	0.019059	0.0089714	0.00638569	0.00875465	0.00555634	0.00386429	0.00294726	0.0301089	0.0223161	0.015888	0.0178923	0.0127088	0.0154398
951	28.88	668775	425.215	4-hydroxy-3-ethoxyphenylpyruvic acid	61.7					1.13903	8.9148e-05	0.00066861	-1.60727	0.328218	0.00484802	0.0147707	0.00414847	0.00556137	0.00803078	0.00361868	0.00552373	0.00220512	0.0148517	0.0153759	0.00968281	0.01637	0.0128849	0.019459
933	28.259	668762	147.1	L-gulonolactone	88.2	HMDB0003466	Organoheterocyclic compounds	Lactones	Gamma butyrolactones	1.1197	5.85294e-06	6.71367e-05	1.48149	2.79237	0.278656	0.099792	0.32485	0.251581	0.341051	0.254439	0.272763	0.22725	0.101719	0.10372	0.0642013	0.107667	0.086308	0.135138
244	10.966	323192	174.2	Glycine	99.4	HMDB0000123	Organic acids and derivatives	Carboxylic acids and derivatives	Amino acids, peptides, and analogues	1.11511	0.0134468	0.0361318	1.71983	3.29398	5.48207	1.66427	5.14512	4.24523	11.6449	4.11052	4.45796	3.28871	1.54518	1.94067	1.106	1.52527	1.30183	2.56665
1254	39.621	819754	297.2	Metanephrine	44.4	HMDB0004063	Benzenoids	Phenols	Methoxyphenols	1.10576	0.000578519	0.00313365	1.46262	2.75609	0.00539525	0.00195757	0.00715932	0.00582479	0.00494804	0.00403019	0.00534049	0.00506868	0.00146929	0.00121832	0.000928851	0.00200904	0.00459671	0.00152324
888	26.995	668734	217.2	1-kestose	90.8	HMDB0011729	Organic oxygen compounds	Organooxygen compounds	Carbohydrates and carbohydrate conjugates	1.0984	6.26819e-06	6.98456e-05	-1.43024	0.371069	0.46901	1.26394	0.580273	0.594314	0.382694	0.38691	0.39305	0.476816	1.28854	1.19536	1.10789	1.2724	1.07635	1.64312
469	17.306	487239	275.232	2-isopropylmalic acid	88.6	HMDB0000402	Lipids and lipid-like molecules	Fatty Acyls	Fatty acids and conjugates	1.08807	0.000632352	0.00332913	-1.52049	0.348568	0.0561546	0.161101	0.0492932	0.0409682	0.0858139	0.0463824	0.0718085	0.0426612	0.159243	0.186218	0.101856	0.154441	0.123097	0.241749
1031	31.575	747436	147.1	Mannose 6-phosphate	68.9	HMDB0001078	Organic oxygen compounds	Organooxygen compounds	Carbohydrates and carbohydrate conjugates	1.08662	1.30244e-06	2.07996e-05	1.3777	2.59854	0.220778	0.0849623	0.252077	0.228586	0.23606	0.206419	0.211591	0.189935	0.0648881	0.0788999	0.0648537	0.0801995	0.0929296	0.128003
353	14.377	381079	140.3	4-hydroxymandelic acid	78.2	HMDB0000822	Benzenoids	Phenols	1-hydroxy-2-unsubstituted benzenoids	1.08387	0.00448723	0.0154869	-1.75668	0.295928	0.0377546	0.12758	0.0361534	0.0202007	0.0599851	0.0639216	0.0224732	0.0237933	0.148163	0.0356824	0.117387	0.137399	0.115229	0.211622
457	17.02	487233	292.2	Erythronic acid	96.6	HMDB0000613	Organic oxygen compounds	Organooxygen compounds	Carbohydrates and carbohydrate conjugates	1.08226	0.00146014	0.00605803	-1.51147	0.350754	0.126741	0.361339	0.0934114	0.105588	0.264072	0.103055	0.108687	0.0856338	0.35753	0.431781	0.210396	0.340659	0.289629	0.538039
1314	41.332	819803	193.11	3,4-dihydroxybenzoic acid	49.2	HMDB0001856	Benzenoids	Benzene and substituted derivatives	Benzoic acids and derivatives	1.06483	3.62604e-05	0.000328873	-1.36739	0.387591	0.0164187	0.0423609	0.015792	0.0136294	0.0261543	0.0175515	0.012488	0.0128972	0.0449081	0.0407799	0.0355071	0.0420397	0.0354096	0.0555211
529	18.987	487273	147.1	Tartaric acid	81.9	HMDB0000956	Organic oxygen compounds	Organooxygen compounds	Carbohydrates and carbohydrate conjugates	1.0573	0.000259519	0.00163246	1.38727	2.61583	0.207216	0.0792164	0.209407	0.16142	0.309964	0.185755	0.204513	0.172239	0.0928854	0.0865162	0.0566755	0.086566	0.0534951	0.0991602
423	16.348	381120	159.15	Dihydroxymalonic acid	78.7					1.05308	0.00353455	0.0125316	1.83979	3.57958	0.121451	0.0339287	0.165871	0.132851	0.0192794	0.145759	0.146587	0.118357	0.00985719	0.0277998	0.0221209	0.0421279	0.0306341	0.0710324
551	19.824	487289	116.193	L-asparagine	99.6	HMDB0000168	Organic acids and derivatives	Carboxylic acids and derivatives	Amino acids, peptides, and analogues	1.05242	0.000373347	0.00217322	-1.45413	0.364975	9.59436	26.2877	8.64519	10.0683	13.6075	8.03344	9.97644	7.23523	25.8973	35.2633	13.7966	27.3239	23.4805	31.9646
522	18.843	487270	230.182	Ascorbic acid	73.5	HMDB0000044	Organoheterocyclic compounds	Dihydrofurans	Furanones	1.0458	0.00138232	0.00585982	-1.45206	0.3655	0.0360328	0.0985849	0.0505587	0.0437771	0.0285629	0.023722	0.0328598	0.0367161	0.0815942	0.139106	0.061859	0.0824158	0.0844215	0.142113
297	12.392	381038	141.196	Cyano-l-alanine	86.5	HMDB0060245	Organic acids and derivatives	Carboxylic acids and derivatives	Amino acids, peptides, and analogues	1.04548	0.000895398	0.00421994	-1.40537	0.377522	0.442757	1.1728	0.431485	0.459773	0.640947	0.364824	0.438128	0.321386	0.943316	1.33859	0.861755	1.09069	0.960744	1.84168
588	21.197	487317	296.139	2-monoolein	77.8	HMDB0011537	Lipids and lipid-like molecules	Glycerolipids	Monoradylglycerols	1.04477	0.000898091	0.00421994	-1.41826	0.374164	0.00380854	0.0101788	0.00530419	0.00493791	0.0042532	0.00309993	0.00312141	0.0021346	0.00919643	0.00894458	0.00663456	0.0108412	0.00955346	0.0159026
517	18.735	487267	229.2	1-undecanol	77.6	HMDB0013113	Lipids and lipid-like molecules	Fatty Acyls	Fatty alcohols	1.04274	0.000746918	0.00373459	-1.41787	0.374265	0.159123	0.42516	0.132099	0.196016	0.218689	0.119175	0.136003	0.152752	0.443638	0.565876	0.289959	0.324895	0.333342	0.593249
475	17.448	487242	198.118	Alpha-ketoglutarate	83.4	HMDB0000208	Organic acids and derivatives	Keto acids and derivatives	Gamma-keto acids and derivatives	1.02867	0.000498391	0.00277675	-1.35283	0.391522	0.0186435	0.047618	0.0206717	0.0124861	0.0310858	0.015396	0.0183673	0.0138541	0.0488641	0.0602086	0.0346968	0.0457235	0.0335196	0.0626956
215	10.386	323164	170.118	Thymidine	88.3	HMDB0000273	Nucleosides, nucleotides, and analogues	Pyrimidine nucleosides	Pyrimidine 2'-deoxyribonucleosides	1.02734	0.0248404	0.059801	-1.73882	0.299615	0.0355983	0.118813	0.0584763	0.0210196	0.0562994	0.0326013	0.0282537	0.0169392	0.0910942	0.191971	0.049856	0.100094	0.0500159	0.229849
44	6.147	262227	102.2	Dimethylamine	80.6	HMDB0000087	Organic nitrogen compounds	Organonitrogen compounds	Amines	1.02358	3.85506e-05	0.000334106	1.26586	2.4047	0.882437	0.366963	1.13653	0.744158	1.04764	0.853276	0.800187	0.71283	0.346807	0.360093	0.30106	0.405749	0.327017	0.461054
474	17.447	487242	198	Metharbital	68.4	HMDB0014606	Organoheterocyclic compounds	Diazines	Pyrimidines and pyrimidine derivatives	1.02283	0.000567089	0.003115	-1.34229	0.394394	0.0189625	0.04808	0.0206717	0.0134397	0.0318039	0.01545	0.0185553	0.0138541	0.0488641	0.0605135	0.0349397	0.0466403	0.0335196	0.0640029
698	24.26	582678	275.192	Melibiose	61.8	HMDB0000048	Organic oxygen compounds	Organooxygen compounds	Carbohydrates and carbohydrate conjugates	1.02221	4.0922e-06	4.98736e-05	1.24927	2.37722	0.0188662	0.00793626	0.0208601	0.0221678	0.0193064	0.0183945	0.0152153	0.0172533	0.00622282	0.00573255	0.00908258	0.0097647	0.00830771	0.00850723
119	8.042	262337	142.135	2-pyrrolidinone	90.7	HMDB0002039	Organoheterocyclic compounds	Pyrrolidines	Pyrrolidones	1.0014	0.0247655	0.059801	1.50214	2.83263	0.63434	0.22394	0.581182	0.549235	1.39441	0.464791	0.395261	0.421159	0.228599	0.244167	0.1884	0.213591	0.188393	0.280492

## Sheet: IEC_CA
Alignment ID	Average Rt(min)	Average RI	Quant mass	Metabolite name	Total score	HMDB	Super Class	Class	Sub Class	VIP	P-value	adj.P-value	log2(FC)	FC	average(IEC)	average(CA)	IEC-4	IEC-5	IEC-6	IEC-7	IEC-8	IEC-9	CA-4	CA-5	CA-6	CA-7	CA-8	CA-9
412	16.203	381117	146.2	Butyric acid	79.4	HMDB0000039	Lipids and lipid-like molecules	Fatty Acyls	Fatty acids and conjugates	3.79393	0.000401769	0.00116933	21.1793	2.37465e+06	0.158809	6.68767e-08	0.175129	0.120345	0.0974466	0.144165	0.301285	0.114483	6.68767e-08	6.68767e-08	6.68767e-08	6.68767e-08	6.68767e-08	6.68767e-08
767	25.531	582704	102.2	Scopolamine	72.2	HMDB0003573	Organic acids and derivatives	Hydroxy acids and derivatives	Beta hydroxy acids and derivatives	3.75732	5.75535e-05	0.000224578	20.7574	1.77252e+06	0.118541	6.68767e-08	0.114378	0.154274	0.0984758	0.0542281	0.179031	0.110856	6.68767e-08	6.68767e-08	6.68767e-08	6.68767e-08	6.68767e-08	6.68767e-08
768	25.538	582704	102.2	3,4-methylenedioxyamphetamine	76.4	HMDB0041931	Organoheterocyclic compounds	Benzodioxoles		3.7419	9.80157e-05	0.000350698	20.5843	1.57213e+06	0.105139	6.68767e-08	0.114378	0.0971387	0.0984758	0.0542281	0.179031	0.0875803	6.68767e-08	6.68767e-08	6.68767e-08	6.68767e-08	6.68767e-08	6.68767e-08
739	25.148	582696	146.213	Acetamidine	68.6					3.73338	7.64299e-05	0.000281205	20.4684	1.45073e+06	0.0970204	6.68767e-08	0.0817325	0.108102	0.0648373	0.0793719	0.166989	0.0810892	6.68767e-08	6.68767e-08	6.68767e-08	6.68767e-08	6.68767e-08	6.68767e-08
802	25.842	582710	117.2	3-methyl-2-butanol	73	HMDB0033777	Organic oxygen compounds	Organooxygen compounds	Alcohols and polyols	2.82126	2.64397e-06	2.19394e-05	-10.6637	0.000616479	0.00821596	13.3272	0.00185411	0.00234553	0.00143417	0.0382659	0.00321668	0.00217934	13.8526	12.7488	13.5646	14.8265	7.23347	17.7375
813	25.969	582713	205.2	Ribo-hexos-3-ulose	81.7					2.79576	0.000490916	0.00137739	12.1496	4543.44	14.4646	0.00318364	17.5481	18.6187	18.6869	17.0838	14.2932	0.557087	0.00478509	0.00123848	0.00478349	0.00409172	0.00228251	0.00192052
816	26.017	582714	319.28	Glucose	95.9	HMDB0000516	Organic oxygen compounds	Organooxygen compounds	Carbohydrates and carbohydrate conjugates	2.61711	4.87978e-09	1.26874e-07	9.59311	772.35	20.5514	0.026609	19.8532	21.1646	21.3319	19.4175	16.6156	24.9259	0.0773608	0.0283747	0.0288482	0.0127312	0.00403133	0.00830775
408	16.132	381115	230.2	4-hydroxyproline	93.5	HMDB0000725	Organic acids and derivatives	Carboxylic acids and derivatives	Amino acids, peptides, and analogues	2.40834	5.55677e-05	0.000221137	-8.59085	0.00259356	0.0991793	38.2407	0.0980749	0.0935215	0.0939566	0.0986797	0.110232	0.100612	33.6541	53.75	20.3621	34.4188	30.8509	56.408
599	21.483	582622	174.2	Glycyl tyrosine	77.8	HMDB0028853	Organic acids and derivatives	Carboxylic acids and derivatives	Amino acids, peptides, and analogues	2.36187	0.000275816	0.000827449	8.57041	380.145	1.59028	0.00418334	2.0857	1.87735	0.177375	1.60486	1.81174	1.98464	0.00256484	0.00128026	0.00590545	0.00521485	0.00475952	0.00537514
951	28.88	668775	425.215	4-hydroxy-3-ethoxyphenylpyruvic acid	61.7					2.28874	7.10856e-07	7.70094e-06	-7.49185	0.00555558	8.20599e-05	0.0147707	0.000150165	8.78143e-05	2.28558e-05	2.4089e-05	0.000136179	7.12565e-05	0.0148517	0.0153759	0.00968281	0.01637	0.0128849	0.019459
755	25.39	582701	307.3	Chlorogenic acid	68.5	HMDB0003164	Organic oxygen compounds	Organooxygen compounds	Alcohols and polyols	2.22933	2.22917e-09	7.90344e-08	-7.12605	0.00715889	0.258506	36.1098	0.221041	0.171053	0.177195	0.160573	0.650102	0.171072	38.7808	30.568	34.4793	40.5309	31.8539	40.4459
807	25.89	582711	319.2	Sedoheptulose	73.8	HMDB0003219	Organic oxygen compounds	Organooxygen compounds	Carbohydrates and carbohydrate conjugates	2.107	0.0428924	0.0724158	-9.62609	0.00126548	0.0260516	20.5863	0.00978096	0.0267383	0.0152766	0.00259603	0.101235	0.000682516	19.0124	42.7598	10.5844	0.1492	0.0186001	50.9933
835	26.184	582717	147.1	Nicotianamine	72					1.91384	2.56891e-09	8.34895e-08	-5.33104	0.0248427	0.459669	18.5032	0.373591	0.366851	0.433817	0.318841	0.446693	0.818222	18.9331	17.1374	17.3549	19.5536	15.8451	22.1951
828	26.123	582716	300.2	Lactitol	62.2	HMDB0040937	Lipids and lipid-like molecules	Fatty Acyls	Fatty acyl glycosides	1.91102	4.64813e-09	1.26874e-07	-5.30271	0.0253352	0.0118935	0.469444	0.0103056	0.00361856	0.013429	0.0133158	0.0157312	0.0149605	0.469486	0.436204	0.438186	0.490614	0.404978	0.577198
626	22.49	582643	315.2	2-deoxy-erythro-pentose 5-phosphate	90.9					1.88484	5.65525e-07	6.68348e-06	5.22009	37.2738	2.36838	0.06354	2.1856	2.02086	2.37826	2.16566	3.369	2.0909	0.0713547	0.0545322	0.0475128	0.0766144	0.054856	0.0763701
594	21.414	582621	174.2	2-aminoethyl methacrylate	91.9					1.86753	7.59365e-10	2.96152e-08	5.1028	34.3633	1.88416	0.0548305	2.06951	1.80667	2.1098	1.60341	1.7333	1.98227	0.0622791	0.0592536	0.0423974	0.0655233	0.041162	0.0583675
799	25.832	582710	174.2	(r)-amphetamine	87	HMDB0012128	Benzenoids	Benzene and substituted derivatives	Phenethylamines	1.85052	1.55432e-07	2.63559e-06	4.545	23.3443	1.58747	0.0680025	1.45612	1.86084	1.62565	1.37949	1.24885	1.95388	0.0076884	0.103691	0.0326007	0.00949492	0.223626	0.0309145
404	16.05	381114	254.2	Cytosine	80.4	HMDB0000630	Organoheterocyclic compounds	Diazines	Pyrimidines and pyrimidine derivatives	1.83351	1.37565e-10	6.70627e-09	4.89728	29.8008	0.0285695	0.000958684	0.0316157	0.029783	0.0251586	0.0273776	0.0267071	0.0307749	0.000831597	0.001098	0.00061437	0.000580366	0.00128826	0.00133951
262	11.359	323211	299.2	Ciliatine	95.7	HMDB0011747	Organic acids and derivatives	Organic phosphonic acids and derivatives	Organic phosphonic acids	1.77574	0.0327619	0.0586108	-6.33192	0.0124137	0.0146466	1.17987	0.0157612	0.00782098	0.0189993	0.0170879	0.0169365	0.0112735	0.135109	0.396417	0.058642	2.08277	1.58195	2.82432
721	24.841	582690	241.2	Stigmasterol	74.8	HMDB0000937	Lipids and lipid-like molecules	Steroids and steroid derivatives	Stigmastanes and derivatives	1.77352	0.00311732	0.00715151	4.94858	30.8796	0.00894992	0.000289833	0.0026624	0.0111069	0.0101782	0.0028618	0.0171181	0.00977208	0.000141315	0.000553468	0.000511545	0.000167433	9.09023e-05	0.000274336
375	15.117	381094	117.113	D-xylulose	88.4	HMDB0001644	Organooxygen compounds	Carbohydrates and carbohydrate conjugates	Monosaccharides	1.73629	1.14627e-06	1.17644e-05	4.4448	21.7781	0.372941	0.0171246	0.401297	0.413595	0.387824	0.426825	0.203899	0.404206	0.0130425	0.0214537	0.0111709	0.0152957	0.0126281	0.0291569
882	26.854	668731	449.3	Methylenebisphosphate	66.4					1.73291	1.2465e-07	2.31493e-06	-4.41161	0.0469864	0.00467279	0.0994499	0.00512696	0.00334739	0.00471566	0.00377458	0.00530643	0.00576571	0.109301	0.0863541	0.0770719	0.103284	0.0939583	0.126731
801	25.836	582710	174.2	Tyramine	66.7	HMDB0000306	Benzenoids	Benzene and substituted derivatives	Phenethylamines	1.71433	4.6263e-08	1.00237e-06	4.16475	17.9356	1.6741	0.0933396	1.57876	1.86086	1.72021	1.45878	1.37429	2.05171	0.0354865	0.103691	0.0290056	0.0421777	0.223626	0.126051
606	21.698	582627	299.179	D-fructose-1,6-bisphosphate	85.7	HMDB0001058	Organic oxygen compounds	Organooxygen compounds	Carbohydrates and carbohydrate conjugates	1.69383	7.00794e-06	4.27046e-05	4.20771	18.4777	0.0364996	0.00197533	0.0310798	0.0328332	0.0368146	0.0339227	0.0559323	0.0284148	0.00194662	0.00113626	0.0012794	0.00256406	0.00143055	0.00349509
429	16.432	487221	117.2	1-deoxy-d-ribitol	96.6	HMDB0041486	Organic oxygen compounds	Organooxygen compounds	Alcohols and polyols	1.68933	2.68948e-11	2.09779e-09	4.1628	17.9113	17.6588	0.985904	17.3207	19.3383	16.5115	18.6151	16.0099	18.1574	0.988656	1.23163	0.599614	0.958438	0.743341	1.39374
430	16.436	487222	118.2	Inosine	72.5	HMDB0000195	Nucleosides, nucleotides, and analogues	Purine nucleosides		1.68176	6.74942e-11	4.01959e-09	4.1247	17.4445	2.17032	0.124413	2.14999	2.40099	1.99864	2.26555	1.95105	2.25572	0.113447	0.159384	0.0794964	0.111474	0.0980036	0.184675
345	14.204	381075	117.111	Beta-glutamic acid	81.7					1.67721	1.49771e-07	2.63559e-06	4.12689	17.471	3.50795	0.200788	3.31522	3.56272	3.02382	3.22981	4.73357	3.18258	0.189755	0.241021	0.132235	0.1825	0.160364	0.298851
453	16.872	487230	117.1	6-deoxyglucitol	85.9					1.66883	4.34749e-06	3.02772e-05	4.12138	17.4043	0.17638	0.0101343	0.199663	0.173111	0.131608	0.124472	0.247155	0.182271	0.00667013	0.00917197	0.0107738	0.0162251	0.00951845	0.00844615
454	16.876	487230	117.1	Lauric acid	75.6	HMDB0000638	Lipids and lipid-like molecules	Fatty Acyls	Fatty acids and conjugates	1.66769	6.26727e-06	3.94275e-05	4.10095	17.1597	0.174412	0.0101641	0.199663	0.164849	0.134695	0.11784	0.247155	0.182271	0.00379391	0.00917197	0.0140422	0.0166237	0.00879937	0.0085532
43	6.134	262227	117.167	Butane-2,3-diol	95.5	HMDB0003156	Organic oxygen compounds	Organooxygen compounds	Alcohols and polyols	1.66187	1.80303e-12	7.03181e-10	4.036	16.4042	8.68465	0.529415	9.42647	8.38641	8.39762	8.98751	8.1233	8.7866	0.555152	0.470763	0.415301	0.559616	0.474436	0.701222
974	29.755	668794	205.2	N-acetylgalactosamine	82.5	HMDB0000212	Organic oxygen compounds	Organooxygen compounds	Carbohydrates and carbohydrate conjugates	1.63078	9.63128e-09	2.34762e-07	3.89777	14.9055	0.449998	0.0301901	0.422844	0.426479	0.472718	0.377196	0.44768	0.553073	0.0307979	0.0290809	0.0211926	0.0325327	0.0253664	0.04217
1261	39.958	819764	236.2	Adenosine	71.5	HMDB0000050	Nucleosides, nucleotides, and analogues	Purine nucleosides		1.60239	5.8411e-05	0.000224578	3.88646	14.7891	0.940721	0.0636092	1.32757	0.964881	0.829889	0.726981	0.5025	1.29251	0.0657958	0.0584057	0.0748634	0.0507944	0.0509128	0.080883
319	13.188	381054	156.16	Saccharopine	73.8	HMDB0000279	Organic acids and derivatives	Carboxylic acids and derivatives	Amino acids, peptides, and analogues	1.59289	1.62089e-11	1.58037e-09	3.70539	13.0447	0.939875	0.0720506	0.890828	1.02009	0.851705	0.929197	0.969846	0.977585	0.0804996	0.0748356	0.0455168	0.073165	0.0564771	0.101809
546	19.685	487286	133.1	Resveratrol	74.7	HMDB0003747	Phenylpropanoids and polyketides	Stilbenes		1.57781	0.000435555	0.00124902	2.45659	5.48917	0.0121102	0.00220619	0.00839414	0.013106	0.0116687	0.0101813	0.0138547	0.0154561	6.17094e-05	0.000171205	7.22471e-05	0.0101003	0.000574076	0.00225764
891	27.047	668735	210.2	Trigonelline	82.8	HMDB0000875	Alkaloids and derivatives			1.56739	2.03678e-06	1.89129e-05	3.62508	12.3384	0.0202231	0.00163904	0.0275784	0.0176238	0.0193421	0.0153125	0.0174944	0.0239876	0.00200855	0.000648042	0.00172205	0.00242316	0.00186867	0.00116375
297	12.392	381038	141.196	Cyano-l-alanine	86.5	HMDB0060245	Organic acids and derivatives	Carboxylic acids and derivatives	Amino acids, peptides, and analogues	1.56537	2.97778e-05	0.000136628	-3.66336	0.0789259	0.0925641	1.1728	0.0865276	0.0803498	0.0769702	0.0866166	0.132563	0.0923576	0.943316	1.33859	0.861755	1.09069	0.960744	1.84168
226	10.621	323175	117.1	2-deoxyerythritol	95.9					1.55921	1.28899e-11	1.58037e-09	3.59773	12.1066	2.35123	0.19421	2.24565	2.46014	2.19093	2.50808	2.35953	2.34307	0.230739	0.30716	0.175384	0.236368	0.205389	0.0102225
551	19.824	487289	116.193	L-asparagine	99.6	HMDB0000168	Organic acids and derivatives	Carboxylic acids and derivatives	Amino acids, peptides, and analogues	1.53191	1.39714e-05	7.16479e-05	-3.52228	0.0870336	2.28791	26.2877	1.97791	1.86936	1.8688	1.95563	3.80204	2.25373	25.8973	35.2633	13.7966	27.3239	23.4805	31.9646
250	11.132	323200	299.2	L-leucine	82	HMDB0000687	Organic acids and derivatives	Carboxylic acids and derivatives	Amino acids, peptides, and analogues	1.52641	0.00594573	0.0126024	-4.1931	0.0546704	0.0144852	0.264955	0.00799373	0.00733568	0.0338801	0.00799133	0.0232827	0.00642741	0.0735921	0.0306006	0.303313	0.482785	0.341288	0.358149
989	30.316	668806	441.292	Uric acid	77.5	HMDB0000289	Organoheterocyclic compounds	Imidazopyrimidines	Purines and purine derivatives	1.51529	1.05531e-05	5.87959e-05	3.43147	10.7888	0.00916548	0.000849534	0.00935717	0.00738062	0.0132584	0.0104476	0.00613531	0.00841375	0.00107004	0.000827497	0.000509555	0.000912357	0.000689071	0.00108868
927	28.1	668758	204.2	D-ribose	88.2	HMDB0000283	Organic oxygen compounds	Organooxygen compounds	Carbohydrates and carbohydrate conjugates	1.51513	1.73115e-10	7.50166e-09	3.36509	10.3037	0.62985	0.0611287	0.661199	0.581765	0.699377	0.609915	0.564492	0.662354	0.0616408	0.060484	0.0387581	0.0704982	0.0683642	0.0670267
517	18.735	487267	229.2	1-undecanol	77.6	HMDB0013113	Lipids and lipid-like molecules	Fatty Acyls	Fatty alcohols	1.48849	3.08077e-05	0.0001373	-3.32986	0.099452	0.042283	0.42516	0.0389057	0.0369854	0.0317033	0.0341092	0.0635601	0.0484343	0.443638	0.565876	0.289959	0.324895	0.333342	0.593249
350	14.334	381078	287.206	Aconitic acid	73.2	HMDB0000072	Organic acids and derivatives	Carboxylic acids and derivatives	Tricarboxylic acids and derivatives	1.47368	3.09938e-05	0.0001373	-3.28372	0.102684	0.0011881	0.0115705	0.00119634	0.00113622	0.00122884	0.0012874	0.000966779	0.001313	0.0118272	0.0127479	0.00694047	0.011524	0.00900815	0.0173752
325	13.322	381057	103.117	1,2,4-butanetriol	84.5					1.4723	5.78364e-05	0.000224578	-3.27003	0.103662	0.0359519	0.346817	0.0586581	0.0332063	0.0332985	0.0314188	0.0287516	0.0303781	0.31328	0.423541	0.219104	0.33433	0.259411	0.531237
227	10.632	323176	117.1	1,2,3-butanetriol	99.6					1.47214	4.36462e-12	8.511e-10	3.16541	8.97187	2.35659	0.262665	2.27147	2.45884	2.20737	2.50479	2.35703	2.34006	0.236565	0.313884	0.179089	0.239456	0.210458	0.396537
826	26.11	582715	159.2	Beta-gentiobiose	60.7					1.45199	0.0169024	0.0321558	2.56038	5.89864	0.0231593	0.0039262	0.0327839	0.0322791	6.68767e-08	0.0259735	0.00910001	0.038819	0.0159713	6.68767e-08	0.00324542	0.00434029	6.68767e-08	6.68767e-08
477	17.532	487243	193.189	3-phenyllactic acid	81.6	HMDB0000779	Phenylpropanoids and polyketides	Phenylpropanoic acids		1.42337	4.56103e-05	0.000193348	-3.07274	0.118854	0.0153958	0.129535	0.016708	0.0151205	0.01452	0.014296	0.0170724	0.0146578	0.125407	0.148419	0.0802978	0.123097	0.101566	0.198426
1082	33.417	747482	294.178	7-methylguanine	57.1	HMDB0000897	Organoheterocyclic compounds	Imidazopyrimidines	Purines and purine derivatives	1.40998	0.00141997	0.00350499	3.0971	8.557	0.0115009	0.00134403	0.0104597	0.00843505	0.00937644	0.00952142	0.0229922	0.00822052	0.00158328	0.00164078	0.00102097	0.00140487	0.00181891	0.000595394
740	25.154	582696	331.267	Alloxanoic acid	73.3					1.39364	2.74576e-05	0.000129018	2.33617	5.04959	1.63776	0.324335	1.52086	1.64944	1.61129	1.38863	1.91815	1.73819	0.0265659	0.684441	0.0545232	0.0205387	0.190025	0.969918
90	7.297	262294	117.1	Caprylic acid	78.8	HMDB0000482	Lipids and lipid-like molecules	Fatty Acyls	Fatty acids and conjugates	1.39293	1.57118e-05	7.85589e-05	2.91294	7.53153	20.5465	2.72806	19.1995	14.8883	18.8642	18.3382	31.3215	20.6674	2.71911	2.52641	2.1403	2.94183	2.40907	3.63164
1180	37.101	819682	204.2	Trisaccharide	82.5					1.36675	4.90241e-06	3.29644e-05	2.79059	6.91914	0.752814	0.108802	0.627393	0.887152	0.611313	0.617504	1.02494	0.748585	0.11219	0.113916	0.0772984	0.129019	0.0330354	0.187352
438	16.566	487224	191.2	2,2-dihydroxyacetic acid	74.6					1.36502	7.21465e-11	4.01959e-09	2.73097	6.639	0.141002	0.0212385	0.142767	0.156114	0.13182	0.141294	0.135295	0.138725	0.017401	0.024514	0.013414	0.0231736	0.0183475	0.030581
392	15.665	381106	261.19	Glycyl proline	72.4	HMDB0000721	Organic acids and derivatives	Carboxylic acids and derivatives	Amino acids, peptides, and analogues	1.35556	2.94817e-09	8.84451e-08	2.70347	6.51368	0.0199729	0.0030663	0.0196299	0.018341	0.0188488	0.0206581	0.0234235	0.0189361	0.00208188	0.00418781	0.00182999	0.0027349	0.00328483	0.00427841
178	9.536	323122	159.2	2-hydroxyhexanoic acid	84	HMDB0001624	Lipids and lipid-like molecules	Fatty Acyls	Fatty acids and conjugates	1.34315	0.000233343	0.000722251	-2.7964	0.143946	0.00371665	0.0258197	0.00393715	0.00339	0.00296396	0.002973	0.00473319	0.00430263	0.023602	0.0302259	0.0143195	0.0241231	0.0201971	0.0424506
181	9.611	323126	233.2	4-hydroxybutanoic acid	96.2	HMDB0000710	Lipids and lipid-like molecules	Fatty Acyls	Fatty acids and conjugates	1.333	2.50393e-06	2.14727e-05	2.64673	6.26247	0.0124278	0.00198448	0.0155972	0.0109331	0.011403	0.0100752	0.0106663	0.0158917	0.00164835	0.00185843	0.00150265	0.00186979	0.00172507	0.0033026
475	17.448	487242	198.118	Alpha-ketoglutarate	83.4	HMDB0000208	Organic acids and derivatives	Keto acids and derivatives	Gamma-keto acids and derivatives	1.32989	1.27761e-05	6.92038e-05	-2.67213	0.156895	0.00747101	0.047618	0.00896327	0.00987238	0.00559	0.00700751	0.00689761	0.0064953	0.0488641	0.0602086	0.0346968	0.0457235	0.0335196	0.0626956
414	16.222	381117	304.3	1,8-dihydroxynaphthalene	84.4					1.32605	2.89336e-05	0.000134335	2.65152	6.28327	5.08456	0.809222	4.85948	4.92659	3.82592	4.59062	7.89279	4.41196	0.784552	0.958622	0.564415	0.7242	0.598368	1.22517
572	20.607	487305	333.291	Levoglucosan	93.8	HMDB0000640	Organoheterocyclic compounds	Oxepanes		1.32459	4.45681e-06	3.0494e-05	2.62221	6.15692	0.0638431	0.0103693	0.050956	0.0585941	0.0601875	0.0642737	0.0921445	0.0569027	0.0130083	0.0112846	0.00858297	0.0111279	0.00742996	0.0107822
682	23.864	582670	231.2	Udp-n-acetylglucosamine	88.2	HMDB0000290	Nucleosides, nucleotides, and analogues	Pyrimidine nucleotides	Pyrimidine nucleotide sugars	1.32185	2.98096e-06	2.39848e-05	2.61831	6.1403	0.0125984	0.00205176	0.0107333	0.012154	0.0150406	0.00898942	0.0161946	0.0124784	0.00178392	0.00235339	0.00281818	0.00120512	0.0028584	0.00129151
137	8.456	262361	130.2	N-methylalanine	95.5	HMDB0094692	Organic acids and derivatives	Carboxylic acids and derivatives	Amino acids, peptides, and analogues	1.31979	0.000515517	0.0014259	2.69982	6.49723	0.637767	0.0981598	0.613501	0.467238	0.472271	0.522654	1.15802	0.592917	0.10228	0.099893	0.0849136	0.0908609	0.0725781	0.138434
886	26.952	668733	204.2	Maltotriose	89.5	HMDB0001262	Organic oxygen compounds	Organooxygen compounds	Carbohydrates and carbohydrate conjugates	1.31903	1.38512e-06	1.3505e-05	-2.59922	0.165028	0.366169	2.21883	0.373342	0.343419	0.427717	0.350818	0.229821	0.471896	2.25916	2.25593	1.59813	2.31302	1.96018	2.92655
1098	34.196	747501	146.107	L-cystine	76.1	HMDB0000192	Organic acids and derivatives	Carboxylic acids and derivatives	Amino acids, peptides, and analogues	1.3053	7.72551e-08	1.50647e-06	2.52171	5.7426	0.0329735	0.00574191	0.0383876	0.0308419	0.0335714	0.0344546	0.0259612	0.0346245	0.00873784	0.00659062	0.00309307	0.0039685	0.00398767	0.00807378
413	16.221	381117	174.2	Gamma-aminobutyric acid	95.8	HMDB0000112	Organic acids and derivatives	Carboxylic acids and derivatives	Amino acids, peptides, and analogues	1.29368	6.29046e-06	3.94275e-05	2.50699	5.68433	17.9808	3.16321	17.1997	17.8225	14.0958	16.7024	25.9668	16.0973	3.07129	3.5965	2.19843	2.85725	2.41149	4.84432
450	16.8	487229	85.1158	3-(3-methoxyphenyl)-2-oxopropanoic acid	78.4	HMDB0141265	Benzenoids	Benzene and substituted derivatives	Phenylpyruvic acid derivatives	1.29237	7.43554e-06	4.46133e-05	2.33862	5.05819	0.0269402	0.00532607	0.0258427	0.0309722	0.0236258	0.0235388	0.0304394	0.0272226	0.00312909	0.00467429	0.00297106	0.00241887	0.00256942	0.0161937
895	27.152	668738	203.2	2,6-diaminopimelic acid	58.7	HMDB0001370	Organic acids and derivatives	Carboxylic acids and derivatives	Amino acids, peptides, and analogues	1.29099	2.16358e-05	0.000105475	-2.49617	0.177246	0.00407251	0.0229765	0.00269485	0.00354315	0.00284203	0.00547201	0.00098777	0.00889522	0.0220602	0.0308328	0.0155784	0.025454	0.0181706	0.025763
474	17.447	487242	198	Metharbital	68.4	HMDB0014606	Organoheterocyclic compounds	Diazines	Pyrimidines and pyrimidine derivatives	1.28906	1.78762e-05	8.82498e-05	-2.52402	0.173858	0.00835909	0.04808	0.00947411	0.0110893	0.00576277	0.00778556	0.00689761	0.00914514	0.0488641	0.0605135	0.0349397	0.0466403	0.0335196	0.0640029
289	12.09	381032	188.2	L-alanine	96	HMDB0000161	Organic acids and derivatives	Carboxylic acids and derivatives	Amino acids, peptides, and analogues	1.2873	0.000100146	0.000355065	2.52612	5.7602	2.69263	0.467454	1.78148	2.25726	2.51631	2.62404	4.29452	2.68217	0.382563	0.580449	0.24455	0.380626	0.370194	0.846341
344	14.178	381075	272.15	Sucrose	65.1	HMDB0000258	Organic oxygen compounds	Organooxygen compounds	Carbohydrates and carbohydrate conjugates	1.28685	3.01348e-06	2.39848e-05	2.47548	5.56154	0.021824	0.00392409	0.0239413	0.0204689	0.0185595	0.0195526	0.0302308	0.0181908	0.00341655	0.00414483	0.00307904	0.0035553	0.00359731	0.00575151
830	26.137	582716	154.2	L-histidine	82.6	HMDB0000177	Organic acids and derivatives	Carboxylic acids and derivatives	Amino acids, peptides, and analogues	1.28647	0.0033281	0.0075904	-1.93198	0.262069	0.945853	3.60918	2.31472	0.08931	0.302185	0.0719489	0.157476	2.73947	4.69192	1.96984	3.23148	5.20417	3.53474	3.02293
1093	33.968	747496	387.227	Glucose 6-phosphate	78.9	HMDB0001401	Organic oxygen compounds	Organooxygen compounds	Carbohydrates and carbohydrate conjugates	1.28606	0.0198267	0.036821	2.8683	7.30204	0.0133439	0.00182742	0.0109149	0.0105216	0.00765787	0.0116877	0.0335713	0.00570979	0.002799	0.00215999	0.00113435	0.00202433	0.00202545	0.000821372
542	19.544	487284	451.2	Pyrophosphate	92.2	HMDB0000250	Homogeneous non-metal compounds	Non-metal oxoanionic compounds	Non-metal pyrophosphates	1.28046	0.0353871	0.0627165	-3.23112	0.106497	0.0131251	0.123245	0.0121781	0.0138681	0.0121635	0.0124424	0.0142352	0.0138635	0.272022	0.260438	0.0507923	0.0536804	0.0427804	0.059755
400	15.988	381112	147.2	Dehydroascorbic acid	76.9	HMDB0001264	Organoheterocyclic compounds	Lactones	Gamma butyrolactones	1.2754	0.00457782	0.010202	1.85692	3.62234	18.5047	5.1085	13.7423	20.391	18.8764	20.4188	18.0618	19.538	1.59349	1.81117	1.51125	1.60584	1.31675	22.8125
531	19.033	487273	174.2	1,3-diaminopropane	88.8	HMDB0000002	Organic nitrogen compounds	Organonitrogen compounds	Amines	1.2565	0.000502652	0.00140024	-2.52303	0.173977	0.0310264	0.178336	0.0329555	0.0343933	0.0265538	0.0306216	0.0326804	0.0289536	0.184229	0.225581	0.0887592	0.151164	0.13115	0.289134
660	23.337	582660	299.18	3-phosphoglyceric acid	91.3	HMDB0000807	Organic oxygen compounds	Organooxygen compounds	Carbohydrates and carbohydrate conjugates	1.25166	0.000750452	0.00197754	2.45753	5.49274	0.059558	0.010843	0.0456398	0.0419425	0.0608142	0.052863	0.108161	0.0479274	0.00977164	0.0100428	0.00565145	0.0144294	0.00899004	0.0161729
673	23.638	582666	273.2	Citric acid	99.5	HMDB0000094	Organic acids and derivatives	Carboxylic acids and derivatives	Tricarboxylic acids and derivatives	1.24987	2.82616e-07	4.16566e-06	-2.3279	0.199174	2.60706	13.0894	2.81626	2.67304	2.82669	2.59456	1.69518	3.03662	14.233	11.8152	10.4387	14.6816	11.6322	15.7355
914	27.831	668752	319.217	Ethyl beta-d-galactofuranoside	82.2					1.22777	0.000101445	0.000356429	-2.33013	0.198866	0.0182261	0.0916501	0.0205736	0.0144055	0.0155735	0.0131312	0.025608	0.020065	0.108602	0.0610543	0.0698448	0.0963417	0.0761879	0.13787
91	7.298	262294	116.2	Acetamide	88	HMDB0031645	Organic acids and derivatives	Carboximidic acids and derivatives	Carboximidic acids	1.21797	4.9912e-08	1.02451e-06	2.19608	4.58232	101.313	22.1094	100.472	86.5173	97.1656	93.6076	123.608	106.505	22.4767	20.3058	17.4669	23.8624	19.6209	28.924
633	22.641	582646	299.2	O-phosphoethanolamine	94.9	HMDB0000224	Organic acids and derivatives	Organic phosphoric acids and derivatives	Phosphate esters	1.21522	2.15655e-07	3.50439e-06	2.21928	4.65661	0.270599	0.0581107	0.324722	0.224291	0.289902	0.22903	0.274731	0.280918	0.0518617	0.0673166	0.0264511	0.0740048	0.0590008	0.0700294
1060	32.65	747463	342.237	Trehalose-6-phosphate	70	HMDB0001124	Organic oxygen compounds	Organooxygen compounds	Carbohydrates and carbohydrate conjugates	1.20217	2.77792e-07	4.16566e-06	2.1503	4.43921	0.0465044	0.0104758	0.0479398	0.0475802	0.0441371	0.0358003	0.0576033	0.045966	0.0106899	0.00931483	0.00937168	0.0103284	0.00878019	0.01437
468	17.281	487238	179.167	Tyrosol	84.8	HMDB0004284	Benzenoids	Phenols	Tyrosols and derivatives	1.20212	0.000335413	0.000983542	2.28692	4.88013	0.0194745	0.00399057	0.0211727	0.0201274	0.0132238	0.0135372	0.0318438	0.0169423	0.00496467	0.00107085	0.00316644	0.00357575	0.00479841	0.00636732
544	19.611	487285	234.2	Scopoletin	72.7	HMDB0034344	Phenylpropanoids and polyketides	Coumarins and derivatives	Hydroxycoumarins	1.1814	1.29573e-06	1.29573e-05	2.10565	4.30391	0.0944508	0.0219454	0.0902213	0.106507	0.10905	0.0965223	0.0656522	0.0987515	0.0196381	0.0277995	0.0123659	0.0245088	0.0154348	0.0319249
1183	37.209	819685	396.3	2,4,7-trihydroxypteridine	58.6					1.1646	0.000112588	0.000392049	-2.1021	0.232918	0.0695497	0.298601	0.0669609	0.0459695	0.051167	0.0387024	0.130826	0.0836725	0.392224	0.19987	0.21589	0.330311	0.262336	0.390975
1326	41.634	819812	298.21	3-hydroxy-3-(4'-hydroxy-3'-methoxyphenyl)propionic acid	41.2					1.15667	7.40552e-05	0.000277707	-2.0685	0.238407	0.0143893	0.0603562	0.0127255	0.0160235	0.0155571	0.0143662	0.0128976	0.0147661	0.0565124	0.0558186	0.0396978	0.0650848	0.0533103	0.0917132
522	18.843	487270	230.182	Ascorbic acid	73.5	HMDB0000044	Organoheterocyclic compounds	Dihydrofurans	Furanones	1.14339	0.000279315	0.000831548	-2.06928	0.238278	0.0234906	0.0985849	0.018906	0.0246954	0.0232202	0.0239623	0.0216537	0.0285061	0.0815942	0.139106	0.061859	0.0824158	0.0844215	0.142113
1069	32.916	747469	339.344	Oleic acid	73	HMDB0000207	Lipids and lipid-like molecules	Fatty Acyls	Fatty acids and conjugates	1.13021	0.000258857	0.00078259	-2.00624	0.248921	0.00474419	0.019059	0.00587685	0.0039147	0.00412747	0.00393439	0.00615458	0.00445714	0.0301089	0.0223161	0.015888	0.0178923	0.0127088	0.0154398
503	18.167	487256	217.2	Glucose-1-phosphate	88.5	HMDB0000645	Organic oxygen compounds	Organooxygen compounds	Carbohydrates and carbohydrate conjugates	1.1291	7.53079e-05	0.000279715	1.9666	3.90846	0.484593	0.123986	0.444178	0.429607	0.440288	0.485934	0.741817	0.365736	0.118546	0.152096	0.0845906	0.107998	0.0941937	0.186491
189	9.787	323135	187.177	Erythrose	84.3	HMDB0002649	Organic oxygen compounds	Organooxygen compounds	Carbohydrates and carbohydrate conjugates	1.11722	5.1349e-07	6.25816e-06	1.88607	3.69627	0.0141783	0.00383585	0.0148168	0.015243	0.0129012	0.0157611	0.0106125	0.0157355	0.00451033	0.0039045	0.0021411	0.00421282	0.00354014	0.00470622
379	15.213	381096	335.2	Linolenic acid	64.7	HMDB0001388	Lipids and lipid-like molecules	Fatty Acyls	Lineolic acids and derivatives	1.11534	5.5221e-05	0.000221137	-1.91905	0.264429	0.282517	1.0684	0.288333	0.284509	0.265798	0.298002	0.278737	0.279721	0.972291	1.16797	0.726754	1.05635	0.913597	1.57345
1081	33.356	747480	144.2	Spermine	74.6	HMDB0001256	Organic nitrogen compounds	Organonitrogen compounds	Amines	1.11328	0.00115588	0.00294637	2.68498	6.4307	0.0182032	0.00283067	0.00173572	0.0175441	0.0237323	0.0218873	0.0230256	0.0212941	0.00181427	0.00311433	0.00216449	0.00302289	0.00384028	0.00302774
896	27.158	668738	333.2	Ribo-5-hexulosonic acid	65.8					1.10711	5.20775e-06	3.44241e-05	-1.87733	0.272187	0.0123754	0.0454666	0.0150699	0.0130995	0.0134581	0.0114866	0.00732073	0.0138175	0.0471216	0.0432194	0.0305894	0.0528762	0.0434537	0.055539
558	20.055	487294	243.2	6-hydroxy-alpha-methylnaphthaleneacetic acid	74.9					1.10461	0.000205536	0.000685119	-1.93013	0.262406	0.739931	2.8198	0.65333	0.774136	0.62221	0.621125	0.994763	0.77402	3.00129	3.41092	1.81905	2.36022	2.13975	4.18754
904	27.468	668745	415.288	Hexadecanedioic acid	63.2	HMDB0000672	Lipids and lipid-like molecules	Fatty Acyls	Fatty acids and conjugates	1.10235	7.42281e-07	7.82404e-06	-1.8203	0.283162	0.00851627	0.0300756	0.0094693	0.00955504	0.00850488	0.00753392	0.00804409	0.00799037	0.0370605	0.031782	0.025851	0.0302468	0.023607	0.0319062
619	22.229	582637	357.2	Glycerol 3-phosphate	94.4	HMDB0000126	Lipids and lipid-like molecules	Glycerophospholipids	Glycerophosphates	1.09121	3.7945e-08	8.70503e-07	1.76699	3.40343	0.523507	0.153818	0.546352	0.518756	0.607586	0.451556	0.47282	0.543971	0.180127	0.138171	0.126532	0.17238	0.133751	0.171944
378	15.202	381096	147.144	Malic acid	97.4	HMDB0000744	Organic acids and derivatives	Hydroxy acids and derivatives	Beta hydroxy acids and derivatives	1.07582	5.43511e-05	0.000220801	-1.78993	0.289186	3.41854	11.8212	3.48241	3.45123	3.21302	3.65366	3.30517	3.40573	10.8724	12.7689	8.11535	11.7555	10.203	17.2123
1283	40.613	819782	325.2	Xanthosine	56.4	HMDB0000299	Nucleosides, nucleotides, and analogues	Purine nucleosides		1.06416	6.09011e-07	6.98572e-06	1.70329	3.25642	0.0264988	0.0081374	0.0277782	0.0303089	0.0268244	0.0252802	0.0214476	0.0273537	0.0126502	0.00734277	0.0058767	0.00708531	0.00560118	0.0102682
469	17.306	487239	275.232	2-isopropylmalic acid	88.6	HMDB0000402	Lipids and lipid-like molecules	Fatty Acyls	Fatty acids and conjugates	1.06037	0.000211553	0.000685606	-1.79006	0.28916	0.0465839	0.161101	0.0467107	0.0464637	0.050344	0.0495593	0.0352099	0.0512159	0.159243	0.186218	0.101856	0.154441	0.123097	0.241749
452	16.853	487230	220.2	L-cysteine	99.4	HMDB0000574	Organic acids and derivatives	Carboxylic acids and derivatives	Amino acids, peptides, and analogues	1.06027	8.78872e-06	5.19333e-05	1.71227	3.27676	0.310014	0.0946099	0.321139	0.299151	0.273006	0.265239	0.41935	0.282198	0.0878356	0.100952	0.0645092	0.0919314	0.0761829	0.146248
119	8.042	262337	142.135	2-pyrrolidinone	90.7	HMDB0002039	Organoheterocyclic compounds	Pyrrolidines	Pyrrolidones	1.05653	3.23617e-07	4.50752e-06	1.67027	3.18275	0.712745	0.22394	0.561037	0.787845	0.721597	0.693265	0.832822	0.679905	0.228599	0.244167	0.1884	0.213591	0.188393	0.280492
483	17.711	487247	344.3	Cholic acid	68.3	HMDB0000619	Lipids and lipid-like molecules	Steroids and steroid derivatives	Bile acids, alcohols and derivatives	1.05617	0.000524779	0.00144129	-1.80104	0.286968	6.58012	22.9298	6.06871	6.12107	5.56165	6.16607	9.23919	6.32405	25.7934	23.7777	14.5345	20.51	16.4961	36.4671
539	19.472	487282	103.103	D-arabinose	98.1	HMDB0029942	Organic oxygen compounds	Organooxygen compounds	Carbohydrates and carbohydrate conjugates	1.05565	6.54956e-07	7.29808e-06	1.68249	3.20982	0.649301	0.202285	0.696734	0.688134	0.638861	0.669689	0.511421	0.690965	0.194617	0.25612	0.133793	0.15585	0.158322	0.315011
617	22.202	582637	103.1	Xylonic acid	72.2	HMDB0060256	Organic oxygen compounds	Organooxygen compounds	Carbohydrates and carbohydrate conjugates	1.0443	3.46e-07	4.53456e-06	1.64027	3.11723	0.372291	0.11943	0.445907	0.356031	0.397687	0.316743	0.328487	0.388889	0.128119	0.122457	0.0814096	0.134738	0.111223	0.138632
695	24.176	582677	147.1	1-monostearin	69.9	HMDB0011131	Lipids and lipid-like molecules	Glycerolipids	Monoradylglycerols	1.03891	0.00912946	0.0187394	2.75977	6.77287	0.0275648	0.00406989	0.0022959	0.03894	0.0385048	0.00714414	0.0389031	0.0396009	0.00401761	0.00292276	0.00429844	0.00746768	0.00241441	0.00329843
1121	35.023	819622	217.2	Pseudo uridine	66.1	HMDB0000767	Nucleosides, nucleotides, and analogues	Nucleoside and nucleotide analogues		1.027	3.48812e-07	4.53456e-06	1.59018	3.01087	0.275471	0.0914923	0.287092	0.25762	0.26106	0.237415	0.292502	0.317139	0.0847323	0.0889343	0.0578352	0.0989209	0.0836228	0.134908
419	16.308	381119	314.2	Agmatine	77	HMDB0001432	Organic nitrogen compounds	Organonitrogen compounds	Guanidines	1.0154	3.85253e-06	2.83488e-05	1.56911	2.96722	1.71248	0.577133	1.46819	1.81602	1.5077	1.61397	2.14873	1.72026	0.495223	0.687039	0.402586	0.552461	0.447164	0.878325
310	12.908	381048	174.197	O-acetylserine	87.6	HMDB0003011	Organic acids and derivatives	Carboxylic acids and derivatives	Amino acids, peptides, and analogues	1.00726	0.000601552	0.00161797	1.64775	3.13346	0.115998	0.0370193	0.0981905	0.0864526	0.0948694	0.143324	0.180637	0.0925171	0.0333642	0.0472846	0.0248454	0.0337028	0.029439	0.05348
940	28.476	668766	393.236	Inosine-5'-monophosphate	69	HMDB0000175	Nucleosides, nucleotides, and analogues	Purine nucleotides	Purine ribonucleotides	1.00363	0.000224096	0.000704817	-1.61493	0.326481	0.00132056	0.00404483	0.00158201	0.000963952	0.00108422	0.00101055	0.00159427	0.00168834	0.00452261	0.00341192	0.0027765	0.00464775	0.00311802	0.00579215

## Sheet: IOC_IEC
Alignment ID	Average Rt(min)	Average RI	Quant mass	Metabolite name	Total score	HMDB	Super Class	Class	Sub Class	VIP	P-value	adj.P-value	log2(FC)	FC	average(IOC)	average(IEC)	IOC-4	IOC-5	IOC-6	IOC-7	IOC-8	IOC-9	IEC-4	IEC-5	IEC-6	IEC-7	IEC-8	IEC-9
739	25.148	582696	146.213	Acetamidine	68.6					4.54595	0.000118278	0.00128253	-4.65113	0.0397989	0.0038613	0.0970204	6.68767e-08	0.0102767	6.68767e-08	0.0128909	6.68767e-08	6.68767e-08	0.0817325	0.108102	0.0648373	0.0793719	0.166989	0.0810892
412	16.203	381117	146.2	Butyric acid	79.4	HMDB0000039	Lipids and lipid-like molecules	Fatty Acyls	Fatty acids and conjugates	3.67764	0.00152848	0.0101035	-3.02936	0.122482	0.0194512	0.158809	6.68767e-08	6.68767e-08	6.68767e-08	0.0371918	0.0168713	0.0626442	0.175129	0.120345	0.0974466	0.144165	0.301285	0.114483
951	28.88	668775	425.215	4-hydroxy-3-ethoxyphenylpyruvic acid	61.7					3.28077	0.000167592	0.00176651	5.88458	59.0791	0.00484802	8.20599e-05	0.00414847	0.00556137	0.00803078	0.00361868	0.00552373	0.00220512	0.000150165	8.78143e-05	2.28558e-05	2.4089e-05	0.000136179	7.12565e-05
802	25.842	582710	117.2	3-methyl-2-butanol	73	HMDB0033777	Organic oxygen compounds	Organooxygen compounds	Alcohols and polyols	3.22849	0.0109951	0.0446678	9.60318	777.757	6.39002	0.00821596	9.41308	11.0135	0.00378681	9.61748	8.28473	0.0076189	0.00185411	0.00234553	0.00143417	0.0382659	0.00321668	0.00217934
531	19.033	487273	174.2	1,3-diaminopropane	88.8	HMDB0000002	Organic nitrogen compounds	Organonitrogen compounds	Amines	2.80711	1.08834e-08	4.02763e-06	4.36064	20.544	0.637404	0.0310264	0.778086	0.663736	0.510179	0.64239	0.595599	0.634434	0.0329555	0.0343933	0.0265538	0.0306216	0.0326804	0.0289536
851	26.448	668722	285.2	Myristic acid	75.4	HMDB0000806	Lipids and lipid-like molecules	Fatty Acyls	Fatty acids and conjugates	2.31967	0.047481	0.140285	6.23917	75.5398	0.0503574	0.000666634	0.00128402	0.111644	0.00175564	0.0912229	0.0016734	0.0945642	0.000756634	0.000569051	0.000656043	0.000424594	0.000835896	0.000757585
799	25.832	582710	174.2	(r)-amphetamine	87	HMDB0012128	Benzenoids	Benzene and substituted derivatives	Phenethylamines	2.18754	4.16373e-07	2.70642e-05	-2.68046	0.155991	0.247632	1.58747	0.201343	0.220756	0.364523	0.235672	0.248125	0.21537	1.45612	1.86084	1.62565	1.37949	1.24885	1.95388
1262	39.959	819764	173.2	5-methoxypsoralen	51	HMDB0030637	Phenylpropanoids and polyketides	Coumarins and derivatives	Furanocoumarins	2.13281	1.375e-05	0.000282236	-2.61055	0.163736	0.0252799	0.154394	0.0365896	0.0183024	0.0268591	0.0332666	0.0223595	0.0143022	0.200517	0.155971	0.107473	0.107248	0.18449	0.170663
891	27.047	668735	210.2	Trigonelline	82.8	HMDB0000875	Alkaloids and derivatives			2.12861	5.72101e-06	0.000171519	-2.57132	0.16825	0.00340254	0.0202231	0.00288961	0.00473776	0.00187845	0.00434405	0.00329636	0.00326902	0.0275784	0.0176238	0.0193421	0.0153125	0.0174944	0.0239876
801	25.836	582710	174.2	Tyramine	66.7	HMDB0000306	Benzenoids	Benzene and substituted derivatives	Phenethylamines	2.10264	2.0118e-07	1.5692e-05	-2.46822	0.180714	0.302534	1.6741	0.226652	0.288672	0.467968	0.309867	0.248125	0.27392	1.57876	1.86086	1.72021	1.45878	1.37429	2.05171
654	23.168	582656	117.125	Galactaric acid	85.7	HMDB0000639	Organic oxygen compounds	Organooxygen compounds	Carbohydrates and carbohydrate conjugates	2.09723	0.00068608	0.00581677	-2.61829	0.162861	0.028942	0.17771	0.0325147	0.0342949	0.00891508	0.0380197	0.0283468	0.0315608	0.321336	0.155244	0.171895	0.12468	0.115383	0.177722
468	17.281	487238	179.167	Tyrosol	84.8	HMDB0004284	Benzenoids	Phenols	Tyrosols and derivatives	2.06596	1.22457e-06	4.77584e-05	2.38649	5.22885	0.101829	0.0194745	0.0873044	0.102916	0.137233	0.0886324	0.095555	0.0993353	0.0211727	0.0201274	0.0132238	0.0135372	0.0318438	0.0169423
175	9.43	262417	159.197	4-methyl-1,2-dihydroxypentane	81.5	HMDB0059740	Organic oxygen compounds	Organooxygen compounds	Alcohols and polyols	2.04026	3.09818e-08	4.02763e-06	2.32094	4.99658	0.144729	0.0289655	0.149115	0.151192	0.172724	0.142096	0.120306	0.132939	0.0378314	0.0239746	0.0273253	0.0231367	0.0328444	0.0286808
736	25.048	582694	275.2	2-o-methyl-gluconic acid	84.4					2.03779	4.5056e-05	0.000702873	2.39648	5.26518	0.536364	0.10187	0.579401	0.619225	0.787158	0.441761	0.398673	0.391962	0.0905585	0.101412	0.104958	0.0873592	0.115627	0.111305
1279	40.459	819778	259.2	5-methyluridine	59.3	HMDB0000884	Nucleosides, nucleotides, and analogues	Pyrimidine nucleosides		2.0192	7.03667e-06	0.000171519	2.31358	4.97114	2.48458	0.4998	2.32944	2.77425	3.49382	1.99629	2.0171	2.29657	0.443903	0.432833	0.514747	0.454535	0.540075	0.612708
1280	40.466	819778	259.2	1-methyladenosine	57.4	HMDB0003331	Nucleosides, nucleotides, and analogues	Purine nucleosides		2.009	6.91718e-06	0.000171519	2.29269	4.89968	2.43124	0.496204	2.32944	2.76226	3.37587	1.91768	1.96142	2.24078	0.444741	0.429598	0.508465	0.454202	0.532454	0.607764
297	12.392	381038	141.196	Cyano-l-alanine	86.5	HMDB0060245	Organic acids and derivatives	Carboxylic acids and derivatives	Amino acids, peptides, and analogues	1.99227	1.70524e-05	0.000332521	2.25799	4.78325	0.442757	0.0925641	0.431485	0.459773	0.640947	0.364824	0.438128	0.321386	0.0865276	0.0803498	0.0769702	0.0866166	0.132563	0.0923576
626	22.49	582643	315.2	2-deoxy-erythro-pentose 5-phosphate	90.9					1.95433	6.79055e-06	0.000171519	-2.15738	0.224163	0.530903	2.36838	0.567009	0.442564	0.818807	0.544983	0.40973	0.402327	2.1856	2.02086	2.37826	2.16566	3.369	2.0909
181	9.611	323126	233.2	4-hydroxybutanoic acid	96.2	HMDB0000710	Lipids and lipid-like molecules	Fatty Acyls	Fatty acids and conjugates	1.93083	4.55942e-06	0.000148181	-2.12267	0.229622	0.00285368	0.0124278	0.00302383	0.00238546	0.00341032	0.00290553	0.00293929	0.00245767	0.0155972	0.0109331	0.011403	0.0100752	0.0106663	0.0158917
551	19.824	487289	116.193	L-asparagine	99.6	HMDB0000168	Organic acids and derivatives	Carboxylic acids and derivatives	Amino acids, peptides, and analogues	1.90619	1.9885e-05	0.000352507	2.06816	4.1935	9.59436	2.28791	8.64519	10.0683	13.6075	8.03344	9.97644	7.23523	1.97791	1.86936	1.8688	1.95563	3.80204	2.25373
989	30.316	668806	441.292	Uric acid	77.5	HMDB0000289	Organoheterocyclic compounds	Imidazopyrimidines	Purines and purine derivatives	1.89874	0.0420246	0.126074	-1.48811	0.35648	0.00326731	0.00916548	0.00120338	0.000643165	0.0148331	0.000711512	0.00123212	0.000980631	0.00935717	0.00738062	0.0132584	0.0104476	0.00613531	0.00841375
606	21.698	582627	299.179	D-fructose-1,6-bisphosphate	85.7	HMDB0001058	Organic oxygen compounds	Organooxygen compounds	Carbohydrates and carbohydrate conjugates	1.89002	4.99051e-05	0.000748576	-2.06127	0.239605	0.00874547	0.0364996	0.00923174	0.00769858	0.0112798	0.00840544	0.00937423	0.00648299	0.0310798	0.0328332	0.0368146	0.0339227	0.0559323	0.0284148
391	15.641	381105	157.18	N-acetylglutamate	83.2	HMDB0001138	Organic acids and derivatives	Carboxylic acids and derivatives	Amino acids, peptides, and analogues	1.87594	3.50386e-05	0.000594133	2.06158	4.17443	0.0956337	0.0229094	0.123148	0.090711	0.0679182	0.0980864	0.113259	0.0806793	0.0213088	0.00351174	0.0295003	0.0471741	0.0226738	0.0132875
767	25.531	582704	102.2	Scopolamine	72.2	HMDB0003573	Organic acids and derivatives	Hydroxy acids and derivatives	Beta hydroxy acids and derivatives	1.84159	0.00694309	0.0311242	-1.54204	0.343399	0.0407067	0.118541	6.68767e-08	0.0251961	0.0948826	0.0294553	0.0222331	0.0724733	0.114378	0.154274	0.0984758	0.0542281	0.179031	0.110856
25	5.746	262204	146.175	Methoxyamine	88.7					1.83617	0.00200636	0.0122262	-1.91535	0.265108	0.0727429	0.27439	0.0453651	0.116735	0.163091	0.0841474	0.00488762	0.022231	0.358891	0.207819	0.217058	0.212794	0.445773	0.204006
517	18.735	487267	229.2	1-undecanol	77.6	HMDB0013113	Lipids and lipid-like molecules	Fatty Acyls	Fatty alcohols	1.81743	4.02717e-05	0.000654416	1.91199	3.76327	0.159123	0.042283	0.132099	0.196016	0.218689	0.119175	0.136003	0.152752	0.0389057	0.0369854	0.0317033	0.0341092	0.0635601	0.0484343
768	25.538	582704	102.2	3,4-methylenedioxyamphetamine	76.4	HMDB0041931	Organoheterocyclic compounds	Benzodioxoles		1.78086	0.0159787	0.057701	-1.36895	0.387172	0.0407067	0.105139	6.68767e-08	0.0251961	0.0948826	0.0294553	0.0222331	0.0724733	0.114378	0.0971387	0.0984758	0.0542281	0.179031	0.0875803
1058	32.564	747461	203.2	2-phenylbutyric acid	85.7	HMDB0000329	Benzenoids	Benzene and substituted derivatives	Phenylpropanes	1.73859	0.00109309	0.00761257	1.93625	3.8271	0.0788943	0.0206146	0.0531549	0.102146	0.111858	0.0692634	0.100676	0.0362679	0.0262742	0.0202355	0.0184449	0.0225558	0.00712734	0.02905
379	15.213	381096	335.2	Linolenic acid	64.7	HMDB0001388	Lipids and lipid-like molecules	Fatty Acyls	Lineolic acids and derivatives	1.73215	0.00301602	0.0168956	1.86391	3.63993	1.02834	0.282517	0.94858	0.800799	1.96765	0.81926	0.938088	0.695675	0.288333	0.284509	0.265798	0.298002	0.278737	0.279721
540	19.492	487283	306.258	2-deoxypentonic acid	89.8	HMDB0059753	Organic acids and derivatives	Hydroxy acids and derivatives	Beta hydroxy acids and derivatives	1.69951	0.000101991	0.00124301	-1.70056	0.307667	0.0102865	0.0334339	0.0109641	0.00785446	0.0159765	0.0109672	0.00947435	0.00648229	0.0322147	0.0272499	0.0312545	0.0333868	0.049943	0.0265543
1035	31.727	747440	204.2	Methyl beta-d-glucopyranoside	92.9	HMDB0029965	Organic oxygen compounds	Organooxygen compounds	Carbohydrates and carbohydrate conjugates	1.66357	0.000118387	0.00128253	-1.67176	0.31387	0.269714	0.859317	0.318671	0.253091	0.296801	0.238916	0.269502	0.241302	0.938939	0.700777	1.12602	0.86415	0.484137	1.04187
378	15.202	381096	147.144	Malic acid	97.4	HMDB0000744	Organic acids and derivatives	Hydroxy acids and derivatives	Beta hydroxy acids and derivatives	1.66176	0.00183111	0.0115183	1.69953	3.24796	11.1033	3.41854	10.2665	8.97164	20.0597	9.17141	10.2872	7.86307	3.48241	3.45123	3.21302	3.65366	3.30517	3.40573
1326	41.634	819812	298.21	3-hydroxy-3-(4'-hydroxy-3'-methoxyphenyl)propionic acid	41.2					1.63268	0.031263	0.0973066	1.91162	3.76232	0.0541372	0.0143893	0.0451989	0.0346947	0.132589	0.0449239	0.0369829	0.0304339	0.0127255	0.0160235	0.0155571	0.0143662	0.0128976	0.0147661
882	26.854	668731	449.3	Methylenebisphosphate	66.4					1.61877	7.55323e-07	3.88103e-05	1.49134	2.8115	0.0131375	0.00467279	0.0153335	0.0149157	0.0130532	0.0124479	0.0119488	0.0111262	0.00512696	0.00334739	0.00471566	0.00377458	0.00530643	0.00576571
572	20.607	487305	333.291	Levoglucosan	93.8	HMDB0000640	Organoheterocyclic compounds	Oxepanes		1.59741	6.15251e-05	0.000888696	-1.49283	0.355315	0.0226844	0.0638431	0.0174619	0.0203995	0.0314246	0.022935	0.0205725	0.0233129	0.050956	0.0585941	0.0601875	0.0642737	0.0921445	0.0569027
344	14.178	381075	272.15	Sucrose	65.1	HMDB0000258	Organic oxygen compounds	Organooxygen compounds	Carbohydrates and carbohydrate conjugates	1.59662	0.00167351	0.0107918	-1.45385	0.365047	0.00796678	0.021824	0.00613399	0.00458175	0.0212193	0.005102	0.00537322	0.00539042	0.0239413	0.0204689	0.0185595	0.0195526	0.0302308	0.0181908
914	27.831	668752	319.217	Ethyl beta-d-galactofuranoside	82.2					1.59291	0.00271241	0.0157886	1.66695	3.17542	0.0578756	0.0182261	0.0538155	0.0288969	0.0978341	0.0682125	0.0591694	0.0393252	0.0205736	0.0144055	0.0155735	0.0131312	0.025608	0.020065
1427	44.427	819892	355.211	Gallocatechin	40.3	HMDB0141542	Phenylpropanoids and polyketides	Flavonoids	Flavans	1.57702	0.0497516	0.145387	1.89039	3.70736	0.0223031	0.00601591	0.0138077	0.0198432	0.0582627	0.0145383	0.0158725	0.0114945	0.00671426	0.00520405	0.00426914	0.0071206	0.00511324	0.00767419
472	17.394	487241	318.265	Hexitol	78.4	HMDB0000107	Organic oxygen compounds	Organooxygen compounds	Carbohydrates and carbohydrate conjugates	1.55837	0.00678912	0.0311242	-1.59109	0.33192	0.00588499	0.0177301	0.00542856	0.00528362	0.00914473	0.00546635	0.0058973	0.00408937	0.012786	0.0164392	0.0134378	0.0155191	0.0345709	0.0136277
886	26.952	668733	204.2	Maltotriose	89.5	HMDB0001262	Organic oxygen compounds	Organooxygen compounds	Carbohydrates and carbohydrate conjugates	1.55304	0.00120018	0.00807016	-1.42767	0.371731	0.136116	0.366169	0.245837	0.134863	0.134382	0.00265507	0.0630477	0.235912	0.373342	0.343419	0.427717	0.350818	0.229821	0.471896
1410	43.817	819874	217.2	Maltitol	70.6	HMDB0002928	Lipids and lipid-like molecules	Fatty Acyls	Fatty acyl glycosides	1.53167	6.43528e-05	0.000896343	-1.41579	0.374803	0.706483	1.88495	0.673473	0.558306	1.08612	0.764892	0.602952	0.553157	1.92638	1.90314	1.9658	2.15934	1.13207	2.22294
919	27.925	668754	333.2	Gluconic acid	98.8	HMDB0000625	Organic oxygen compounds	Organooxygen compounds	Carbohydrates and carbohydrate conjugates	1.52938	1.8484e-05	0.000343275	-1.43657	0.369446	0.0778464	0.210711	0.11778	0.078043	0.022244	0.0983782	0.0806331	0.0699998	0.220142	0.228851	0.220863	0.219708	0.153382	0.221323
896	27.158	668738	333.2	Ribo-5-hexulosonic acid	65.8					1.51694	0.0312959	0.0973066	1.77848	3.43065	0.0424556	0.0123754	0.0974086	0.0238035	0.0544655	0.0282223	0.026056	0.0247776	0.0150699	0.0130995	0.0134581	0.0114866	0.00732073	0.0138175
503	18.167	487256	217.2	Glucose-1-phosphate	88.5	HMDB0000645	Organic oxygen compounds	Organooxygen compounds	Carbohydrates and carbohydrate conjugates	1.51554	0.000337978	0.00306538	-1.38003	0.384211	0.186186	0.484593	0.199229	0.158092	0.258147	0.180699	0.159433	0.161516	0.444178	0.429607	0.440288	0.485934	0.741817	0.365736
1249	39.266	819744	254.2	Arbutin	73.1	HMDB0029943	Organic oxygen compounds	Organooxygen compounds	Carbohydrates and carbohydrate conjugates	1.50765	7.16717e-05	0.000963861	-1.3498	0.392345	0.0504721	0.128642	0.0581283	0.0459764	0.061624	0.0474004	0.0446898	0.0450139	0.133228	0.105555	0.145798	0.121034	0.0933857	0.172854
1081	33.356	747480	144.2	Spermine	74.6	HMDB0001256	Organic nitrogen compounds	Organonitrogen compounds	Amines	1.50494	0.0044345	0.0224605	-1.96451	0.256227	0.00466413	0.0182032	0.0105331	0.00181207	0.006745	0.00524119	0.00174665	0.00190685	0.00173572	0.0175441	0.0237323	0.0218873	0.0230256	0.0212941
588	21.197	487317	296.139	2-monoolein	77.8	HMDB0011537	Lipids and lipid-like molecules	Glycerolipids	Monoradylglycerols	1.49279	8.63199e-06	0.000198028	-1.30839	0.403772	0.00380854	0.0094324	0.00530419	0.00493791	0.0042532	0.00309993	0.00312141	0.0021346	0.00890514	0.0103664	0.0110526	0.00887608	0.00793477	0.00945941
1273	40.32	819774	284.207	Creatinine	41.1	HMDB0000562	Organic acids and derivatives	Carboxylic acids and derivatives	Amino acids, peptides, and analogues	1.49115	0.0141242	0.0540042	1.52249	2.87286	0.0695859	0.0242218	0.0617939	0.0538412	0.144716	0.0527499	0.059538	0.0448767	0.0242511	0.0207648	0.024755	0.0230686	0.0215288	0.0309626
500	18.077	487254	147.106	3-hydroxymethylglutaric acid	99.2	HMDB0000355	Lipids and lipid-like molecules	Fatty Acyls	Fatty acids and conjugates	1.48031	1.75675e-07	1.5692e-05	-1.25268	0.419669	1.1164	2.66018	0.979809	0.858338	1.197	1.03557	1.48869	1.13898	2.32685	2.85304	2.67971	2.52575	2.85497	2.7208
1082	33.417	747482	294.178	7-methylguanine	57.1	HMDB0000897	Organoheterocyclic compounds	Imidazopyrimidines	Purines and purine derivatives	1.46105	0.0167519	0.0599381	-1.44672	0.366856	0.00421917	0.0115009	0.00421813	0.00151437	0.00844655	0.00560135	0.00325318	0.00228142	0.0104597	0.00843505	0.00937644	0.00952142	0.0229922	0.00822052
1283	40.613	819782	325.2	Xanthosine	56.4	HMDB0000299	Nucleosides, nucleotides, and analogues	Purine nucleosides		1.45986	7.96108e-07	3.88103e-05	-1.22029	0.429196	0.0113732	0.0264988	0.0122004	0.008853	0.0118694	0.01392	0.0111489	0.0102475	0.0277782	0.0303089	0.0268244	0.0252802	0.0214476	0.0273537
43	6.134	262227	117.167	Butane-2,3-diol	95.5	HMDB0003156	Organic oxygen compounds	Organooxygen compounds	Alcohols and polyols	1.43121	2.57305e-08	4.02763e-06	-1.15296	0.449702	3.90551	8.68465	4.56338	3.5998	4.60638	3.94118	3.59253	3.12978	9.42647	8.38641	8.39762	8.98751	8.1233	8.7866
475	17.448	487242	198.118	Alpha-ketoglutarate	83.4	HMDB0000208	Organic acids and derivatives	Keto acids and derivatives	Gamma-keto acids and derivatives	1.42146	0.00285621	0.0163812	1.3193	2.49545	0.0186435	0.00747101	0.0206717	0.0124861	0.0310858	0.015396	0.0183673	0.0138541	0.00896327	0.00987238	0.00559	0.00700751	0.00689761	0.0064953
477	17.532	487243	193.189	3-phenyllactic acid	81.6	HMDB0000779	Phenylpropanoids and polyketides	Phenylpropanoic acids		1.41883	1.17674e-06	4.77584e-05	1.14509	2.21159	0.0340492	0.0153958	0.039476	0.0301842	0.0378718	0.0345092	0.0338058	0.0284482	0.016708	0.0151205	0.01452	0.014296	0.0170724	0.0146578
1121	35.023	819622	217.2	Pseudo uridine	66.1	HMDB0000767	Nucleosides, nucleotides, and analogues	Nucleoside and nucleotide analogues		1.41172	2.59209e-06	9.19015e-05	-1.14686	0.451606	0.124404	0.275471	0.12722	0.120925	0.17041	0.126718	0.0903863	0.110767	0.287092	0.25762	0.26106	0.237415	0.292502	0.317139
138	8.458	262361	147.1	2-hydroxybutanoic acid	83.1	HMDB0000008	Organic acids and derivatives	Hydroxy acids and derivatives	Alpha hydroxy acids and derivatives	1.40083	0.0066834	0.0310301	1.38765	2.61652	0.306947	0.117311	0.176119	0.147083	0.289214	0.41603	0.408667	0.404569	0.0655137	0.0591078	0.0705729	0.173161	0.138812	0.196699
445	16.69	487227	120.1	Arabitol	76.7	HMDB0000568	Organic oxygen compounds	Organooxygen compounds	Carbohydrates and carbohydrate conjugates	1.3706	0.010213	0.0428288	-1.3347	0.396474	0.0174367	0.0439795	0.0169288	0.0245368	0.000462288	0.0252421	0.0143181	0.0231322	0.0749557	0.0517851	0.0321942	0.0306404	0.0260066	0.048295
133	8.358	262355	147.2	Sulfuric acid	83.3	HMDB0001448	Homogeneous non-metal compounds	Non-metal oxoanionic compounds	Non-metal sulfates	1.36844	9.83504e-05	0.00123731	1.14359	2.2093	2.29588	1.03919	2.60857	1.95664	2.8299	1.51321	2.54881	2.31817	1.08452	0.906216	1.13666	0.943044	1.02827	1.13642
239	10.868	323187	180.1	Nicotinic acid	89.6	HMDB0001488	Organoheterocyclic compounds	Pyridines and derivatives	Pyridinecarboxylic acids and derivatives	1.36438	1.06559e-05	0.000230877	-1.08314	0.472001	0.0558489	0.118324	0.0756838	0.0488507	0.075063	0.0458422	0.0429023	0.0467516	0.111329	0.12001	0.106172	0.11469	0.138648	0.119092
350	14.334	381078	287.206	Aconitic acid	73.2	HMDB0000072	Organic acids and derivatives	Carboxylic acids and derivatives	Tricarboxylic acids and derivatives	1.32815	0.0019272	0.0119303	1.13333	2.19365	0.00260627	0.0011881	0.00223158	0.00236984	0.00412028	0.00214921	0.00293071	0.001836	0.00119634	0.00113622	0.00122884	0.0012874	0.000966779	0.001313
474	17.447	487242	198	Metharbital	68.4	HMDB0014606	Organoheterocyclic compounds	Diazines	Pyrimidines and pyrimidine derivatives	1.32697	0.00458394	0.0226296	1.18173	2.26848	0.0189625	0.00835909	0.0206717	0.0134397	0.0318039	0.01545	0.0185553	0.0138541	0.00947411	0.0110893	0.00576277	0.00778556	0.00689761	0.00914514
1041	32.008	747447	249.2	Epicatechin	59.2	HMDB0001871	Phenylpropanoids and polyketides	Flavonoids	Flavans	1.32397	0.00453616	0.0226296	1.0894	2.12786	0.236305	0.111053	0.30289	0.192424	0.324365	0.226743	0.186598	0.184809	0.139092	0.102571	0.125744	0.000553154	0.149594	0.148765
1314	41.332	819803	193.11	3,4-dihydroxybenzoic acid	49.2	HMDB0001856	Benzenoids	Benzene and substituted derivatives	Benzoic acids and derivatives	1.28466	0.00438466	0.0224605	-1.14033	0.453657	0.0164187	0.036192	0.015792	0.0136294	0.0261543	0.0175515	0.012488	0.0128972	0.0572192	0.0395812	0.0325761	0.0338683	0.0198671	0.0340399
55	6.426	262244	174.15	Pyruvic acid	87.1	HMDB0000243	Organic acids and derivatives	Keto acids and derivatives	Alpha-keto acids and derivatives	1.25688	0.00692013	0.0311242	1.10588	2.1523	0.162967	0.0757176	0.196449	0.130298	0.268369	0.124257	0.13412	0.12431	0.0893115	0.0836962	0.053213	0.0687519	0.110888	0.0484446
130	8.309	262352	116.119	1,4-butanediol	99.1					1.23763	0.00107663	0.00761257	-0.948629	0.518125	0.116587	0.225018	0.170212	0.0965838	0.204782	0.0985461	0.0725551	0.0568447	0.23235	0.218373	0.221576	0.220265	0.222722	0.234821
704	24.349	582680	307.2	1-deoxy-1-piperidino-alpha-d-fructose	57.5					1.23604	0.0042099	0.0224605	1.05856	2.08285	0.0577642	0.0277333	0.0547653	0.042864	0.0907505	0.0671543	0.0510439	0.0400071	0.0289893	0.0274363	0.0310617	0.0369573	0.0167747	0.0251804
234	10.799	323184	142.2	L-proline	95.7	HMDB0000162	Organic acids and derivatives	Carboxylic acids and derivatives	Amino acids, peptides, and analogues	1.21538	0.0130182	0.0507712	1.05328	2.07524	7.83576	3.77582	7.22353	5.96697	14.3842	6.8135	7.13861	5.48777	3.475	3.72782	3.62755	3.61506	4.47091	3.73861
135	8.362	262355	369.2	Alizarin	75.3					1.20884	0.000738145	0.00607358	0.934409	1.91111	0.742925	0.388741	0.874646	0.655592	1.03226	0.544322	0.672403	0.678334	0.427853	0.349764	0.389464	0.340267	0.397832	0.427265
633	22.641	582646	299.2	O-phosphoethanolamine	94.9	HMDB0000224	Organic acids and derivatives	Organic phosphoric acids and derivatives	Phosphate esters	1.18289	0.00350674	0.0192624	-0.884367	0.541725	0.14659	0.270599	0.174927	0.111895	0.27807	0.110989	0.0933178	0.110344	0.324722	0.224291	0.289902	0.22903	0.274731	0.280918
499	18.067	487254	103.1	Diglycerol	79.7					1.17168	0.000118033	0.00128253	-0.853155	0.553573	0.0366063	0.0661274	0.0349796	0.0311212	0.0358353	0.0336811	0.0541865	0.0298341	0.0567533	0.0695982	0.0555664	0.0703057	0.0738416	0.0706991
904	27.468	668745	415.288	Hexadecanedioic acid	63.2	HMDB0000672	Lipids and lipid-like molecules	Fatty Acyls	Fatty acids and conjugates	1.15924	0.00209754	0.0125852	0.907773	1.87615	0.0159778	0.00851627	0.0194226	0.0150521	0.0227982	0.0149463	0.012282	0.0113654	0.0094693	0.00955504	0.00850488	0.00753392	0.00804409	0.00799037
1180	37.101	819682	204.2	Trisaccharide	82.5					1.15816	0.00090373	0.00691088	-0.867807	0.547979	0.412526	0.752814	0.498473	0.404552	0.416439	0.43764	0.373985	0.344069	0.627393	0.887152	0.611313	0.617504	1.02494	0.748585
1215	38.183	819713	321.31	3'-adenylic acid	46.8	HMDB0003540	Nucleosides, nucleotides, and analogues	Ribonucleoside 3'-phosphates		1.15091	0.00496158	0.0241877	1.37258	2.58932	0.0946911	0.0365698	0.109608	0.017489	0.12067	0.121298	0.0943847	0.104697	0.0342808	0.0284325	0.0372072	0.0354014	0.0356598	0.048437
1077	33.227	747477	204.2	D-xylose	89.1	HMDB0000098	Organic oxygen compounds	Organooxygen compounds	Carbohydrates and carbohydrate conjugates	1.14036	0.0137602	0.0531333	0.87145	1.8295	0.291523	0.159346	0.423736	0.236802	0.272596	0.307187	0.257133	0.251685	0.138849	0.111466	0.132622	0.117799	0.329167	0.126171
466	17.241	487238	185.193	2-piperidinobenzonitrile	77.2					1.1403	0.00790766	0.03389	0.936989	1.91453	0.0720053	0.03761	0.075488	0.11622	0.0721637	0.0463239	0.0594141	0.0624219	0.0298878	0.039901	0.0331441	0.0328559	0.0536471	0.0362239
558	20.055	487294	243.2	6-hydroxy-alpha-methylnaphthaleneacetic acid	74.9					1.13614	0.000295334	0.00280928	0.795797	1.73604	1.28455	0.739931	1.23592	1.67586	1.18524	1.10139	1.24848	1.26038	0.65333	0.774136	0.62221	0.621125	0.994763	0.77402
505	18.272	487258	231.2	3-desoxy-pentitol	81.9					1.13198	0.0178513	0.0627209	-1.40244	0.378289	0.0152337	0.0402701	0.0133542	0.00955429	0.00038053	0.0289327	0.0126877	0.026493	0.0448201	0.0447138	0.00250831	0.0511963	0.0456092	0.0527731
1338	41.891	819819	204.2	Beta-mannosylglycerate	66.8					1.11533	0.00414911	0.0224605	0.843023	1.7938	129.415	72.1454	117.493	109.431	200.265	126.505	109.128	113.666	71.0625	61.8798	77.3381	74.0179	53.8541	94.7198
1164	36.624	819668	290.2	N-acetyl-5-hydroxytryptamine	76.8	HMDB0001238	Organoheterocyclic compounds	Indoles and derivatives	Hydroxyindoles	1.11496	0.0208123	0.0699724	-0.92408	0.527016	0.0834969	0.158433	0.166156	0.0695219	0.0595683	0.0896928	0.0657346	0.0503081	0.0993349	0.141245	0.169615	0.200021	0.10914	0.231245
546	19.685	487286	133.1	Resveratrol	74.7	HMDB0003747	Phenylpropanoids and polyketides	Stilbenes		1.11286	0.0227676	0.0752487	1.49725	2.82304	0.0341874	0.0121102	0.0582562	0.0465433	0.0425367	0.00606296	0.0372451	0.0144803	0.00839414	0.013106	0.0116687	0.0101813	0.0138547	0.0154561
454	16.876	487230	117.1	Lauric acid	75.6	HMDB0000638	Lipids and lipid-like molecules	Fatty Acyls	Fatty acids and conjugates	1.07856	0.000637793	0.00552754	0.737408	1.66718	0.290776	0.174412	0.248651	0.287505	0.334566	0.282729	0.329901	0.261305	0.199663	0.164849	0.134695	0.11784	0.247155	0.182271
345	14.204	381075	117.111	Beta-glutamic acid	81.7					1.07149	0.000824464	0.00648034	-0.747378	0.595685	2.08964	3.50795	2.60923	1.91771	2.33182	2.17455	2.03801	1.46649	3.31522	3.56272	3.02382	3.22981	4.73357	3.18258
189	9.787	323135	187.177	Erythrose	84.3	HMDB0002649	Organic oxygen compounds	Organooxygen compounds	Carbohydrates and carbohydrate conjugates	1.07133	0.000246404	0.00240244	-0.728252	0.603635	0.00855855	0.0141783	0.00993959	0.00777145	0.0106396	0.007902	0.00813726	0.00696137	0.0148168	0.015243	0.0129012	0.0157611	0.0106125	0.0157355
577	20.74	487308	154.108	Palatinitol	85.7					1.06051	0.0196221	0.0677223	-0.816773	0.56771	0.0614028	0.108159	0.0699066	0.029866	0.0441693	0.0344924	0.0805501	0.109433	0.0832117	0.149619	0.0883332	0.100408	0.0924746	0.134906
453	16.872	487230	117.1	6-deoxyglucitol	85.9					1.05918	0.000747517	0.00607358	0.71523	1.64174	0.289571	0.17638	0.243009	0.287505	0.33307	0.282636	0.329901	0.261305	0.199663	0.173111	0.131608	0.124472	0.247155	0.182271
1070	32.949	747470	415.276	5,7-dihydroxy-4'-methoxyisoflavone	54.8	HMDB0002338	Phenylpropanoids and polyketides	Isoflavonoids	O-methylated isoflavonoids	1.05894	0.006546	0.0307583	-0.76878	0.586913	0.00260725	0.00444231	0.00425489	0.0018023	0.00253956	0.00273564	0.00223677	0.00207435	0.00401684	0.00358262	0.00505535	0.00395566	0.00616786	0.00387553
483	17.711	487247	344.3	Cholic acid	68.3	HMDB0000619	Lipids and lipid-like molecules	Steroids and steroid derivatives	Bile acids, alcohols and derivatives	1.05538	0.00303255	0.0168956	0.761724	1.69552	11.1567	6.58012	11.6215	7.74994	11.1882	13.2425	14.4233	8.71475	6.06871	6.12107	5.56165	6.16607	9.23919	6.32405
619	22.229	582637	357.2	Glycerol 3-phosphate	94.4	HMDB0000126	Lipids and lipid-like molecules	Glycerophospholipids	Glycerophosphates	1.04737	0.000830813	0.00648034	-0.708309	0.612037	0.320406	0.523507	0.32137	0.294894	0.454287	0.391877	0.232419	0.227588	0.546352	0.518756	0.607586	0.451556	0.47282	0.543971
178	9.536	323122	159.2	2-hydroxyhexanoic acid	84	HMDB0001624	Lipids and lipid-like molecules	Fatty Acyls	Fatty acids and conjugates	1.04581	0.00509774	0.0242454	0.761169	1.69486	0.00629922	0.00371665	0.00697436	0.00529802	0.00925469	0.00553622	0.00588231	0.00484973	0.00393715	0.00339	0.00296396	0.002973	0.00473319	0.00430263
489	17.88	487250	147.1	Isohexonic acid	87.3					1.03988	0.000217214	0.00217214	0.662407	1.58272	0.881796	0.557139	0.894676	0.79424	1.12761	0.864613	0.887908	0.721723	0.558429	0.617012	0.524919	0.536147	0.540759	0.565568
320	13.215	381055	261.174	Glutaric acid	95.1	HMDB0000661	Organic acids and derivatives	Carboxylic acids and derivatives	Dicarboxylic acids and derivatives	1.0392	0.000206107	0.00211531	0.667956	1.58882	0.0121859	0.00766978	0.0150309	0.0112968	0.0128731	0.0115234	0.0124251	0.00996613	0.00913732	0.00846452	0.0068519	0.00733572	0.00694719	0.00728202
172	9.333	262411	156.109	Pipecolic acid	84.2	HMDB0000070	Organic acids and derivatives	Carboxylic acids and derivatives	Amino acids, peptides, and analogues	1.00754	0.00433307	0.0224605	0.712041	1.63812	0.196551	0.119986	0.204036	0.204174	0.289043	0.174879	0.154128	0.153048	0.120169	0.118287	0.123604	0.119221	0.108711	0.129924
227	10.632	323176	117.1	1,2,3-butanetriol	99.6					1.00341	8.91053e-05	0.00115837	-0.619658	0.650825	1.53373	2.35659	1.77946	1.33568	1.99378	1.47924	1.43494	1.17928	2.27147	2.45884	2.20737	2.50479	2.35703	2.34006
